# Supplementary material for: Local membrane charge regulates β2 adrenergic receptor coupling to Gi3
Source: Nat Commun. 2019 May 20;10:2234. doi: 10.1038/s41467-019-10108-0 (PMC6527575; doi:10.1038/s41467-019-10108-0)
Supplement: Supplementary file 3 — Source Data [file 41467_2019_10108_MOESM3_ESM.xlsx]

## Sheet: Figure 1a
Figure 1a	exp 1 raw:	wavelength	beta2	+EPI	+EPI+Gi3	+EPI+Gs		exp 2 raw:	wavelength	beta2	+EPI	+EPI+Gi3	+EPI+Gs		exp 3 raw:	wavelength	beta2	+EPI	+EPI+Gi3	+EPI+Gs			exp 1 smoothed:	wavelength	beta2	+EPI	+EPI+Gi3	+EPI+Gs		exp 2 smoothed:	wavelength	beta2	+EPI	+EPI+Gi3	+EPI+Gs		exp 3 smoothed:	wavelength	beta2	+EPI	+EPI+Gi3	+EPI+Gs				exp 1 normalized to its max:	wavelength	beta2	+EPI
		420	38214.7	29491	32245.2	18219.7			420	36708.6	28047.9	29044.3	14001.4			420	200259	136163	137686	68463.8				420	43298.7	32694.9	35161.3	19664			420	41818.7	31219.9	31938.7	14477.6			420	227704	152316	153289	73269.5				94631.8	420	0.45755	0.345496
		421	42209.3	31922.8	34694.3	19759.8			421	40098.8	30473.9	31470.2	14855.8			421	221270	149687	150510	74498.2				421	45031.4	33803.4	36154.6	20072.3			421	43512	32244	32914.1	14573.3			421	237112	157833	158695	74728.6					421	0.475859	0.357209
		422	45532.3	34275.7	36874.2	21199.5			422	44069.6	32808.5	33607.3	15584.5			422	239816	160933	161965	78986.4				422	46967.1	35052.4	37302.7	20556.6			422	45416.6	33415.5	34030.4	14699.5			422	247801	164172	164874	76431.6					422	0.496314	0.370409
		423	48614.5	36503.3	38614.4	21943.1			423	47150.4	35137.5	35498.8	15681.5			423	256131	171011	172279	83088.7				423	49116.6	36450.6	38562.5	21108.3			423	47523.1	34756.4	35277.3	14862.9			423	259602	171242	171775	78411.3					423	0.519029	0.385183
		424	52113.2	38482.8	40554.8	22721.8			424	50821.9	37430.1	37402	16024.1			424	273135	181069	181501	85017.3				424	51475.3	37999.4	39955.9	21727.1			424	49833	36216.1	36647	15084.1			424	272386	179013	179351	80773.1					424	0.543953	0.40155
		425	54947.3	40345.3	41982.7	23400.1			425	53166.3	38618.7	38731.6	16198.1			425	289171	190352	189995	86524.6				425	54000.6	39671	41491.6	22426.4			425	52315.1	37796.7	38141	15350.4			425	286160	187425	187549	83457.1					425	0.570639	0.419214
		426	57660.2	42392.4	43639.3	23913.6			426	56245.3	39983.7	40349.8	16010.2			426	306200	199260	198870	88581.9				426	56686.2	41467.3	43132.5	23208.1			426	54898.8	39500.3	39739.5	15670.6			426	300663	196445	196384	86566.6					426	0.599019	0.438196
		427	60137.7	43893.5	45183.3	24169.1			427	58503.2	41573.1	41765.5	16056.5			427	319987	208132	206591	90480.6				427	59451.9	43382.6	44861.5	24031.7			427	57603	41271.3	41396.2	16041.5			427	315753	205969	205689	90052.8					427	0.628244	0.458436
		428	63027	45807.8	47064.2	24668.9			428	61309.6	43364.3	43325.4	16092			428	335145	216653	216856	92718.7				428	62312	45384.7	46681.8	24946.8			428	60385.1	43127.6	43144.8	16483.3			428	331300	215878	215456	93929.8					428	0.658468	0.479593
		429	65750.3	47327	48486.6	25301.8			429	64256.7	44956.8	44671.1	16381.6			429	351672	227112	226198	94974.2				429	65223.4	47446.6	48567.8	25931.2			429	63208.6	44992.8	44951	16996.7			429	347019	226052	225513	98190.2					429	0.689233	0.501382
		430	68689.9	49485.6	50328.9	26260.6			430	66579.1	46930.2	46331.9	16783.4			430	366960	237722	236175	99369.5				430	68144.9	49567.6	50484.1	26996			430	66055.6	46962.2	46787.1	17599.4			430	362789	236436	235793	102867					430	0.720106	0.523794
		431	71352.3	51537.6	52370.8	27339.5			431	69251.4	49098.6	48710.8	17241.5			431	383358	246615	246722	104019				431	71009.5	51681.3	52438	28105.9			431	68865.9	48941.8	48627.4	18290.8			431	378348	246872	246179	107947					431	0.750377	0.54613
		432	74591.4	53867.7	54157.7	28689.4			432	71800.1	50712.2	50462	18230.8			432	396935	257839	258032	109775				432	73810.8	53786.5	54360.4	29245.9			432	71605.4	50907.7	50463.5	19058.7			432	393398	257217	256452	113387					432	0.779979	0.568377
		433	76724	56129	56518.5	29833.6			433	74235	52625.7	52667.9	19140.5			433	410742	267503	267309	116313				433	76483.6	55897.4	56243.3	30464.8			433	74196.8	52827.1	52262.1	19915			433	407799	267340	266521	119178					433	0.808223	0.590683
		434	79590.1	57764.3	58156.8	31399.1			434	77178.9	54504.7	54195.7	20421.9			434	424685	278992	276875	123415				434	78985.8	57894.6	58047.5	31696			434	76607.9	54662.5	53996.4	20841.8			434	421134	277076	276240	125189					434	0.834664	0.611788
		435	81820.6	59887	59909.6	32842.5			435	78866.9	56423	55986.2	21455.8			435	435702	287117	286596	130027				435	81248.2	59783.2	59770.8	32945.2			435	78790	56382.1	55638.3	21857.8			435	433217	286232	285394	131517					435	0.858572	0.631745
		436	83710.8	61653.7	61804.6	34378.5			436	81322.9	58657.4	57609.8	22812.8			436	448119	297490	295946	137116				436	83209.4	61528.7	61346.3	34212.1			436	80696.5	57956.2	57121.8	22920.2			436	443685	294626	293921	137985					436	0.879296	0.65019
		437	85909	63625.6	63054.8	35587.3			437	83170	60240.2	58975.1	24081.2			437	456028	304625	303813	145084				437	85052.4	63199.1	62911.4	35543.5			437	82450.5	59487.2	58583.3	24088.3			437	453427	302827	302267	144901					437	0.898772	0.667842
		438	87514.6	65303.4	65069.8	37034.6			438	84809.4	61093.6	60370.9	25420.3			438	464719	312518	311828	153406				438	86719.1	64819	64443.5	36933.1			438	84107.2	60983.3	60025.9	25342.4			438	462365	310751	310374	152222					438	0.916385	0.68496
		439	88629.2	66701	66511.4	38582			439	85851.4	62693.8	61723.4	26488.8			439	473408	319825	319747	160244				439	88247.2	66367.6	65894.1	38346.6			439	85604.5	62428.1	61424.5	26672.7			439	470407	318303	318158	159842					439	0.932533	0.701325
		440	89963.8	68394.4	67453.6	39892.9			440	86843.4	63999.8	62745.5	27968.4			440	478487	326871	327522	168894				440	89629.4	67849.3	67294.6	39813.9			440	86951.8	63812.6	62743.8	28046.3			440	477622	325428	325591	167638					440	0.947138	0.716982
		441	90687.7	69728.2	68784.3	41121.4			441	88695.6	64869.6	63812.4	29451.7			441	485015	332698	333225	175855				441	90868	69221.7	68584.6	41290.6			441	88112.6	65077.6	63982.1	29473.4			441	483941	332110	332616	175532					441	0.960227	0.731484
		442	92351.6	70720.5	70144.7	43242.7			442	89515.6	66517	65560.5	31203.1			442	490508	338431	340307	184018				442	91889.9	70522.1	69778.3	42773.2			442	89118.9	66224.3	65100.7	30907.1			442	489339	338302	339180	183497					442	0.971026	0.745226
		443	92963.8	71861.6	71012.5	44349.1			443	90385.8	67407.9	66249.9	32701.9			443	494054	344283	345346	192109				443	92739.3	71697.1	70896	44227			443	89978.3	67258.9	66164.1	32356.3			443	493847	344027	345272	191470					443	0.980001	0.757643
		444	93515.2	73049.8	71877.7	45775.8			444	91155.8	69534.1	67126.1	34298.1			444	498719	350159	351390	200419				444	93387.1	72783.9	71914.7	45674.7			444	90657.7	68192.7	67140	33800.7			444	497491	349169	350898	199343					444	0.986847	0.769127
		445	93915	73638.6	72960.2	46797.9			445	91312.2	69128.1	68073.3	35573.2			445	500724	354365	356071	207860				445	93910.5	73722.9	72841.4	47053.9			445	91218.2	69021.3	68002	35229.8			445	500376	353906	356080	207127					445	0.992378	0.77905
		446	94732	74979.9	73279.2	48364.5			446	91651.9	69842.5	69045.5	36816.7			446	502501	358644	360023	215016				446	94276.1	74578.9	73652.1	48380.9			446	91604.6	69775.7	68780.3	36637.4			446	502542	358191	360813	214705					446	0.996241	0.788096
		447	94621.9	75741.7	74385.4	50152.8			447	91598.4	70386	69606.4	38272.8			447	504730	362541	365340	222334				447	94513.2	75323.5	74377.8	49662.6			447	91861.7	70436.8	69520.4	37988.4			447	504098	361944	365155	222002					447	0.998747	0.795964
		448	94668	75311.7	75075.4	50649.2			448	92055.8	70888.9	70197.8	39393.9			448	503770	365577	369321	228903				448	94631.8	75956.2	75033.6	50878.8			448	91976.8	71003.1	70170.9	39302.4			448	504978	365302	369163	229104					448	1	0.80265
		449	94368.2	76495.3	75930.7	52160.3			449	92105.7	71446.3	70650.4	40756.3			449	505110	368087	372636	237217				449	94623.1	76490.7	75622.5	52004.2			449	91985.4	71454.6	70743.8	40573.4			449	505383	368230	372707	235950					449	0.999908	0.808298
		450	94256.1	76849.5	76085	53270.4			450	92001.1	71920	70938.5	41522.3			450	503973	370601	376677	242175				450	94525.6	76951.7	76109.8	53090.7			450	91915.4	71836	71230.8	41789.4			450	505305	370824	375850	242515					450	0.998878	0.813169
		451	94215.5	77013.6	76849.9	53947.7			451	91625.9	72215.6	71908.7	42947.1			451	503765	372700	377918	249040				451	94354.1	77349.2	76540.6	54116.9			451	91768	72163.2	71681.5	42971.4			451	504833	373107	378720	248795					451	0.997066	0.81737
		452	93840.9	77769.9	76846.5	54997			452	91441.5	72395.9	72226.2	43937.5			452	503370	374601	380522	254956				452	94113.9	77681.9	76939.5	55084.4			452	91576	72449.9	72086.4	44114.1			452	504089	375109	381304	254760					452	0.994527	0.820886
		453	94067.4	77911.6	76916.9	56176.3			453	90677.6	72215.3	72110.8	45223.2			453	502430	375770	382917	259879				453	93817	77964.9	77236.6	55973.6			453	91333.9	72677.6	72430.4	45183.2			453	502955	376816	383563	260392					453	0.99139	0.823876
		454	93200.8	78259.1	77433.3	57367.6			454	90267.3	72274.1	72093.6	45911.5			454	500856	377048	385595	265979				454	93458.8	78177.2	77505.4	56800.7			454	91018.8	72811.8	72707.2	46189.6			454	501424	378164	385463	265730					454	0.987605	0.826119
		455	92837.7	78115.5	77365.6	57749.5			455	90407	72498.6	72761.8	47299.7			455	498175	378948	387166	271485				455	93016.3	78302.1	77720.5	57549.2			455	90616.9	72907.4	72928.3	47119.9			455	499665	379148	387101	270635					455	0.982929	0.82744
		456	91689.4	78565.8	77871.7	58651.7			456	90077.2	72738.7	72795.1	48095.1			456	495776	379839	388172	276517				456	92533.8	78420.1	77864.9	58233			456	90123.5	72917.4	73086.1	47996.6			456	497524	379887	388433	275238					456	0.97783	0.828687
		457	91894.7	78304	78200.8	59147.7			457	89848	72901.3	73848.2	49115.4			457	495434	380558	389727	280843				457	91977.1	78436.4	77971.6	58832.8			457	89646.9	72873.3	73163	48784.1			457	495137	380236	389394	279405					457	0.971947	0.828858
		458	90971	78383.7	77789.7	59647.6			458	88557.1	72987.9	73244.2	49746.4			458	491616	379892	389256	284124				458	91412	78395.9	78023.5	59364.1			458	89082.7	72793.4	73197.3	49492.7			458	492514	380300	390060	283146					458	0.965975	0.828431
		459	91156.1	77887.2	78028.8	59351.3			459	88458	72949.8	73162.5	50287.5			459	488609	380470	390427	287724				459	90782.8	78292.3	77991.4	59813.3			459	88494.8	72662.6	73159.5	50135.9			459	489696	380070	390383	286489					459	0.959327	0.827337
		460	89713.3	78044	77513	59977.2			460	87430.1	72686.2	73256.5	50810.7			460	485791	378840	389863	288545				460	90090.2	78150	77901.1	60180.2			460	87850.6	72550.3	73052.7	50715.5			460	486593	379566	390377	289502					460	0.952007	0.825832
		461	89282.7	77389	77793.9	60283.5			461	87047.4	72012	72897	51103.6			461	482238	378168	389602	291554				461	89356.3	77904.1	77792.8	60461.3			461	87145.6	72296.4	72870.2	51230.7			461	483229	378763	389954	292063					461	0.944253	0.823234
		462	88205	77166.4	77727.7	60235.2			462	86293.3	71956	72264.6	51746.9			462	479185	377400	388690	294828				462	88592.3	77620.6	77595.4	60670.3			462	86394.4	72026	72666.8	51668.8			462	479603	377682	389177	294215					462	0.936179	0.820238
		463	87871.6	77407.8	77071.8	60636.3			463	85987.1	71409.6	72099.6	52219.6			463	476585	376441	387602	295856				463	87765	77296	77346.1	60845.5			463	85583.3	71686.9	72401.9	52044.6			463	475729	376255	388057	295919					463	0.927436	0.816808
		464	87003.4	77620.8	77006.7	61250.3			464	85171	71665.4	72345.8	52450.5			464	471622	375157	387563	297488				464	86855.1	76847.6	77042	60909.7			464	84731.4	71269.3	72054.1	52361.1			464	471474	374485	386647	297220					464	0.917821	0.81207
		465	86444.5	76786.1	77154.9	61079.4			465	84722.9	71144.3	72310.2	53100.2			465	468957	374596	386984	299139				465	85897.9	76355.5	76695.7	60927.7			465	83858	70817	71643	52597.3			465	467002	372441	384864	298196					465	0.907706	0.80687
		466	85354	76213.3	76577.3	61062.9			466	83279	70394.4	71549	52829			466	463270	370633	384214	299243				466	84889.9	75776.9	76275.3	60882.8			466	82942.1	70313.4	71176.4	52748.5			466	462220	370056	382800	298695					466	0.897054	0.800755
		467	84017	75371.4	75639.8	60985.5			467	82078.8	69855	70803.9	52652			467	457878	368616	381480	299104				467	83842.4	75082.5	75807.5	60761.8			467	81962.3	69761.3	70669.7	52823.6			467	457169	367370	380323	298820					467	0.885986	0.793417
		468	83013.3	74463.7	75536.2	60833.4			468	80637.1	69232.7	70073.6	52904.9			468	451609	363853	378087	299300				468	82759.5	74384.3	75272.4	60565.3			468	80941.9	69133.8	70086.5	52819.6			468	451811	364472	377519	298592					468	0.874542	0.786039
		469	81830.3	73797.9	74827.5	60398.1			469	79681.6	68591.5	69511.5	52858.7			469	447337	361192	375601	298356				469	81656	73598.3	74660.8	60319.2			469	79853.8	68430.4	69430.3	52755.8			469	446240	361182	374376	298011					469	0.862882	0.777733
		470	80834.2	73326.7	74204.9	60314.1			470	78623.1	67540.4	68703.2	52585.1			470	441016	358612	371134	297984				470	80482	72783.1	74024.6	60039.7			470	78699.9	67678.8	68702.7	52631.9			470	440373	357618	371005	297179					470	0.850475	0.769119
		471	79296	71497.4	73431.2	59591.3			471	77780.7	67315.8	67659.3	51990			471	435181	353645	367625	296010				471	79271.5	71895.3	73310.8	59680.8			471	77512.5	66879.8	67953.6	52484.9			471	434266	353804	367370	296030					471	0.837683	0.759738
		472	77936.3	71352.8	72305.2	58957.4			472	75772	66055.7	66973.5	52013			472	428808	350636	363482	294376				472	77968.9	70981.9	72558.1	59323.9			472	76311.1	66029.9	67162.7	52275.8			472	427855	349747	363398	294631					472	0.823919	0.750085
		473	76340.1	70052.4	71631.9	58974.4			473	75139.4	65242.8	66365.4	52176.3			473	422238	345565	359194	293275				473	76677.2	70030.7	71756.2	58897.5			473	75087.5	65145.6	66345.8	52019.5			473	421360	345485	359292	292982					473	0.810269	0.740034
		474	75067.5	69011.3	71208.8	58345.9			474	73439.8	64103.6	65429.9	51876.4			474	413201	340984	353908	291400				474	75309.3	69031.9	70897.9	58440.7			474	73797.6	64224.4	65489.8	51740.9			474	414581	341035	354837	291139					474	0.795814	0.729479
		475	73887.4	67553.5	70322.6	58000.2			475	72501.5	62967.9	64603.4	51652.5			475	407823	336516	349356	288122				475	73952.9	67981.7	70002.9	57915.9			475	72470.8	63271.6	64594.6	51415.9			475	407642	336441	350281	289116					475	0.781481	0.718381
		476	72196.4	66874.1	68788.9	57297.3			476	71218.7	62772.8	64116.2	51099			476	400167	331207	345655	286325				476	72560.9	66908.9	69036.3	57369.8			476	71094.8	62291	63682.7	51023.6			476	400506	331593	345512	286719					476	0.766771	0.707045
		477	70857.7	65764.1	67859.1	56871.9			477	69899	61007.4	62604.8	50706.6			477	392511	325625	340046	283362				477	71126.7	65804.1	68054.6	56758.1			477	69736.5	61287	62724	50577			477	393232	326574	340602	284151					477	0.751615	0.69537
		478	69430.4	64251.9	67013.2	56049.8			478	68528.4	60088.3	61465.5	50228.8			478	385591	321508	335954	281438				478	69658.5	64681.9	67021.6	56123.3			478	68336.1	60254.6	61713	50109.9			478	385877	321515	335527	281447					478	0.7361	0.683511
		479	68723.6	63103.8	65943.9	55545			479	67429.3	59468	60869.4	49294.4			479	378698	317050	329870	278041				479	68246.7	63552.4	65948.6	55457.2			479	66980.4	59200.2	60700.3	49616.8			479	378492	316389	330349	278624					479	0.721182	0.671575
		480	67068.1	61932.1	64873.2	54738.1			480	65651.5	58091.3	59832.6	49033.6			480	371029	310845	325086	275117				480	66800.9	62456.3	64868.1	54796.7			480	65621.1	58167.7	59683.7	49117.6			480	371107	311196	325139	275588					480	0.705903	0.659993
		481	65680.3	61022.9	63807	53992.6			481	64168.2	57015.1	58419.9	48278.1			481	363126	306260	319650	272391				481	65383.3	61350.8	63789.8	54116.1			481	64280.7	57130.5	58715.2	48607.8			481	363734	306061	319961	272557					481	0.690923	0.64831
		482	64247.5	60737.1	62884.7	53087.7			482	62908.5	55767.2	57457.4	48053.8			482	355479	300945	314462	269886				482	63973.9	60226.3	62690	53420			482	62936.1	56092.4	57718.1	48068.5			482	356351	300880	314801	269447					482	0.67603	0.636427
		483	62432.4	58901.5	61668.3	52622.8			483	61433.6	55053.3	56834.8	47636.6			483	349180	293680	309111	266746				483	62556.7	59090.4	61566.6	52702.6			483	61598.8	55057	56708.4	47496.7			483	348952	295653	309555	266203					483	0.661053	0.624425
		484	61020.7	58312.4	60688.9	51983.2			484	59915.7	54080.7	55792.9	47282.7			484	341074	289806	304453	262970				484	61180	57950.6	60457	51980.1			484	60245.8	54022.8	55695.4	46927.2			484	341573	290358	304308	262895					484	0.646506	0.612379
		485	59680.3	56892.4	59110.7	51274.6			485	58733.3	52764.9	54807.8	46417.7			485	334649	284216	298561	258722				485	59817.3	56829	59346	51264.6			485	58929.5	52996.7	54688.6	46341.6			485	334353	285123	299110	259528					485	0.632106	0.600527
		486	58185.3	55968.9	58066	50907.6			486	57690	51661.2	53596.6	45536.9			486	326351	279598	292935	256131				486	58447.6	55700.2	58202.7	50518.2			486	57579.9	51931.2	53653.7	45712.3			486	326945	279766	293687	255982					486	0.617632	0.588599
		487	57106.1	54858.6	56922.1	49446.2			487	55984.8	50842.3	52269.4	45026.4			487	320048	274803	289104	252764				487	57063.7	54512	57039.2	49724.3			487	56231.1	50885.3	52592.6	45032.6			487	319485	274262	288172	252255					487	0.603008	0.576044
		488	55390	53394	56053.7	49178.2			488	54677.9	49835.4	51976.7	44646.4			488	312228	269951	282402	249603				488	55689.1	53362.1	55853.4	48896.8			488	54841.4	49825.5	51535.9	44343.6			488	312052	268787	282619	248426					488	0.588482	0.563892
		489	54559.3	52595.6	54679	48299.7			489	53263.6	49025.8	50543.2	43477.7			489	305900	263907	278839	244879				489	54325.3	52212.8	54682	48082.2			489	53492.7	48784.5	50503.5	43668.7			489	304731	263319	277096	244590					489	0.574071	0.551746
		490	53347.2	51451.3	53611.6	47366.8			490	52612	48232.1	49613.7	42717.6			490	298332	258797	272683	240663				490	53000.2	51087.5	53556.6	47263.9			490	52149.7	47757.6	49492.5	42999.7			490	297466	257943	271618	240777					490	0.560068	0.539855
		491	51577.6	50533.7	52635.8	46402.8			491	51574.9	47324.1	48574.7	42550			491	292626	254584	267863	238266				491	51732.3	49974.3	52472	46466.9			491	50862.1	46752.4	48519.2	42351.3			491	290503	252726	266273	236963					491	0.546669	0.528092
		492	51076.8	49112.4	51429	46274.9			492	49895.5	45918.8	47886.2	42082.8			492	285919	250538	262651	234558				492	50506.2	48921	51404.2	45684.1			492	49627.8	45828.7	47613.4	41716.2			492	283802	247676	261168	233266					492	0.533713	0.516961
		493	50067.7	47835.8	50916.5	45039.3			493	49282.9	45337.8	47174.7	41433.3			493	279477	244467	258161	231518				493	49345.7	47918.3	50388.5	44938.3			493	48455.6	44918.3	46732.5	41109.2			493	277408	242816	256257	229674					493	0.52145	0.506366
		494	48027.3	47102.9	49756.4	44508.6			494	47570.4	44336.7	45977.1	40931.2			494	273668	239485	253083	226622				494	48253.9	46950.8	49439.4	44217.7			494	47351.5	44063.7	45895.7	40533.2			494	271404	238260	251658	226278					494	0.509912	0.496142
		495	47528.1	45900.2	48600.6	43719.5			495	46501.6	43453.1	45528.2	39881.5			495	265690	235147	248656	225061				495	47276.8	46038.6	48554.4	43544.1			495	46337.6	43288.7	45136.3	39968.3			495	265831	234034	247307	223042					495	0.499586	0.486503
		496	46388.4	44696.2	47736.6	42834			496	45627.4	42593.4	44004.6	39515.9			496	260727	230042	243663	220017				496	46376.3	45184.4	47738.7	42908.5			496	45385.4	42561.2	44440	39450.6			496	260684	230078	243290	220013					496	0.490071	0.477476
		497	45341.3	44097.4	46897.6	42101			497	44398.2	41506.3	43447.6	38780.3			497	254298	224197	237358	215578				497	45566.8	44405.6	46997.1	42317.1			497	44509.1	41896	43788	38960.1			497	255964	226486	239597	217228					497	0.481517	0.469246
		498	44512.7	43286	45801.9	41605.8			498	43160.5	40631.2	42716.2	38209.2			498	248982	220908	233818	212505				498	44847.9	43743.1	46341.2	41763.7			498	43721.8	41284.6	43201.2	38526.7			498	251691	223243	236254	214725					498	0.47392	0.462246
		499	43110.9	42363.6	44907.3	40867.9			499	42182	39857.7	41901.2	37454.4			499	242639	215941	228548	209102				499	44197.7	43124.3	45759	41272.7			499	43014.1	40754.6	42700.1	38147.2			499	247943	220246	233262	212493					499	0.467049	0.455706
		500	42177.3	41325.1	43919.7	39596.7			500	40617.6	39077.8	41196.4	36924.8			500	235973	210722	223646	205015				500	43631	42608.8	45262.8	40840.1			500	42381.6	40296.3	42267	37829.3			500	244633	217658	230664	210511					500	0.461061	0.450259
[truncated: 14 more columns]

## Sheet: Figure 1c
Figure 1c			exp 1	exp 2	exp 3	exp 1	exp 2	exp 3	exp 1	exp 2	exp 3	exp 1	exp 2	exp 3	exp 1	exp 2	exp 3	exp 1	exp 2	exp 3				exp 1	exp 2	exp 3	exp 1	exp 2	exp 3	exp 1	exp 2	exp 3	exp 1	exp 2	exp 3	exp 1	exp 2	exp 3	exp 1	exp 2	exp 3				exp 1	exp 2	exp 3	exp 1	exp 2
	raw, DDM+CHS	wavelength	beta2			+EPI			+EPI+Gi1			+EPI+Gi2			+EPI+Gi3			+EPI+Gs				raw, DDM+CHS+POPG	wavelength	beta2			+EPI			+EPI+Gi1			+EPI+Gi2			+EPI+Gi3			+EPI+Gs				raw, DDM+CHS+POPS	wavelength	beta2			+EPI
		420	38214.7	36708.6	200259	29491	28047.9	136163	30956.6	29088.7	145363	34411.3	30284.6	156553	32245.2	29044.3	137686	18219.7	14001.4	68463.8			420	40787.1	32017.9	178838	25462.3	23388.7	126509	26926	25504.2	143208	28878.4	27853.7	144074	37602.4	25809.4	125533	12131.3	10865.1	57187			420	34957.3	32955	193152	29579.4	27285.2
		421	42209.3	40098.8	221270	31922.8	30473.9	149687	34027.1	31529.1	159020	37271	33312	171897	34694.3	31470.2	150510	19759.8	14855.8	74498.2			421	43244.3	35043.6	196604	27773.3	25622.1	138069	29852.8	27950.5	155148	31580.7	30398	158493	38099.4	27655.1	136546	12946.2	11797.5	61557.8			421	38287.2	36207.6	211423	32513.3	29870.3
		422	45532.3	44069.6	239816	34275.7	32808.5	160933	36515.2	34064.2	170349	39908.3	35909.5	185108	36874.2	33607.3	161965	21199.5	15584.5	78986.4			422	45414.4	37878.7	211971	29882.2	27699	147999	32099.6	30285.4	164885	33795.9	32540.4	169809	38790.7	29819	147394	13751.7	12565.4	65189.1			422	41699.9	38959.1	227183	34617.1	32049.5
		423	48614.5	47150.4	256131	36503.3	35137.5	171011	38357.7	35973.3	180848	42494.9	38093.4	197558	38614.4	35498.8	172279	21943.1	15681.5	83088.7			423	47250.6	40438	227008	31974.9	29421.4	157917	33901.4	32007.6	174055	35660.1	34364.3	180293	38682.6	31517.7	156296	14311.6	12813.5	68099.3			423	44165.1	41396.7	244168	36829.2	34118.3
		424	52113.2	50821.9	273135	38482.8	37430.1	181069	40543.9	37796.5	191854	44801.4	40462.8	209316	40554.8	37402	181501	22721.8	16024.1	85017.3			424	49125.5	43243.9	240641	33471.3	31144.2	165464	35483	33434	183424	38026.2	36083	191047	38872.9	32739.6	164126	14474	12953.2	68551.2			424	46580.8	43885.1	258312	38794.4	35813.6
		425	54947.3	53166.3	289171	40345.3	38618.7	190352	42328.9	39609.9	200754	46562.9	42000.9	220395	41982.7	38731.6	189995	23400.1	16198.1	86524.6			425	51269.6	44957.4	252356	34908.7	32401.4	174180	36927.8	34793.6	191534	39409.6	37578.1	200327	39560.1	34181.7	171481	14431.9	12990.8	69231.6			425	49319	46040.6	272886	40416.6	37590.8
		426	57660.2	56245.3	306200	42392.4	39983.7	199260	44401.9	41090.6	210704	48487.5	44069.2	230157	43639.3	40349.8	198870	23913.6	16010.2	88581.9			426	52767	47323.6	266691	36330.2	33539.4	182293	38586.7	36737.9	199860	41375.4	39493.9	209998	40166.1	35143.8	179596	14145.6	12696.6	69507.4			426	51555.8	48541.3	286886	42170.1	39139.8
		427	60137.7	58503.2	319987	43893.5	41573.1	208132	46122	42909.2	219751	50563.2	45900.8	241008	45183.3	41765.5	206591	24169.1	16056.5	90480.6			427	54793.5	49134.8	279582	37636.8	34642.3	188802	40278.8	38060.1	207766	42587.2	40536.5	218335	40831.1	36501.3	186673	14149.3	12689.1	70003.1			427	53604.9	50476.4	300586	43820	40661.6
		428	63027	61309.6	335145	45807.8	43364.3	216653	47605.5	44731.2	229871	52304.7	47709	252532	47064.2	43325.4	216856	24668.9	16092	92718.7			428	56553	51872.9	293423	39064.3	36140.8	197708	41633.4	39625.9	216756	44469.9	42260.5	228756	41858.8	37270	194129	14093.4	12570.4	71743.9			428	56496.1	52894	317660	45986.4	42276.4
		429	65750.3	64256.7	351672	47327	44956.8	227112	49540.9	45843	239332	54676.2	49815	263111	48486.6	44671.1	226198	25301.8	16381.6	94974.2			429	58456.2	53447.3	306683	40515.8	37725.3	204825	43160.2	41407.8	225184	46207.5	44440.7	237509	42539.8	38698.2	202682	14173.4	12708.2	73899.1			429	58332.8	54939.2	330978	47618.8	44112.6
		430	68689.9	66579.1	366960	49485.6	46930.2	237722	51756.6	48241.6	250983	56569.1	52017.8	275651	50328.9	46331.9	236175	26260.6	16783.4	99369.5			430	60622.5	55931.9	322027	42313	39020.1	214882	44527.6	43268.2	234696	48081	46465.8	247863	44400	40341.3	210913	14705.3	12970.8	76808.6			430	61298.3	57136.8	345535	49539.7	46224.8
		431	71352.3	69251.4	383358	51537.6	49098.6	246615	53977.5	49890.7	261457	59196.8	54517.3	286333	52370.8	48710.8	246722	27339.5	17241.5	104019			431	62999.1	58539	333398	44089.9	40477.9	224994	46106.4	44900.7	243568	49827.4	47268.5	259549	45604.3	41795.2	220038	15313.8	13457	79924.2			431	64210.5	59647.7	359982	51575	47997.3
		432	74591.4	71800.1	396935	53867.7	50712.2	257839	55882	51884.7	271756	61032.5	56218	298053	54157.7	50462	258032	28689.4	18230.8	109775			432	65521.9	60730.5	347907	45991.2	42097.7	234752	48020	46486.5	255199	52360.3	49733.9	270171	47446.8	43372.5	230251	16299.7	14301.9	85858.3			432	66835.6	62129.2	375399	54020.5	49801.8
		433	76724	74235	410742	56129	52625.7	267503	57969.3	53437.5	281434	63446.6	57995.2	309840	56518.5	52667.9	267309	29833.6	19140.5	116313			433	67806.1	63132.2	360228	47806.6	44574.4	245011	50246.5	48092.7	264568	54512.3	51606.4	280437	49066.9	45164.3	239938	17191.9	15061.1	91541			433	68971.8	64783.6	388327	56026.8	51548
		434	79590.1	77178.9	424685	57764.3	54504.7	278992	60302.2	55534.5	292464	65851.8	60255.4	320275	58156.8	54195.7	276875	31399.1	20421.9	123415			434	70109.3	65990.7	373965	49366.9	46082.4	254636	51933.1	49879.9	274810	56481.6	53464	291804	50838.7	47282.9	248973	18244	16318	97072.1			434	71803.8	66681.4	402031	58337.2	53481
		435	81820.6	78866.9	435702	59887	56423	287117	61631.4	56900.1	300852	67595.3	62466.3	330222	59909.6	55986.2	286596	32842.5	21455.8	130027			435	72086.4	67549.3	385858	51549	47611.3	263994	54390.7	51148.9	284114	58129.9	55209.3	302363	52718.9	48741.7	258184	19535.5	17400.9	103427			435	73975	68643.8	413983	60156.4	55378
		436	83710.8	81322.9	448119	61653.7	58657.4	297490	63856.1	58951.2	311361	69277.5	64214.8	340642	61804.6	57609.8	295946	34378.5	22812.8	137116			436	73700.1	69283.6	395965	53273.9	49427.3	273449	55920.3	53075.9	292583	60400.3	56948.1	310885	54485.4	49999.2	267650	20654.7	18602.7	110883			436	75398.2	70768.7	427026	62085.3	57643.2
		437	85909	83170	456028	63625.6	60240.2	304625	65944.2	60523.8	319075	70934.5	65915.9	348416	63054.8	58975.1	303813	35587.3	24081.2	145084			437	75090.2	71223.5	405383	55220.2	50834.2	282014	57503.5	54892.7	302969	61724.9	59075.2	321473	55615.7	51775.8	275478	21860.6	19850.1	118293			437	76844.3	72446.5	437216	64015.8	59681.9
		438	87514.6	84809.4	464719	65303.4	61093.6	312518	67079.8	61551.3	327812	72467.6	67592.7	357489	65069.8	60370.9	311828	37034.6	25420.3	153406			438	77883.1	72884.7	415468	56535.7	52221.8	290924	59150.5	56211	309301	63325.9	60669.1	329450	57689.4	53289.4	284581	23474.1	21040.8	126597			438	79155.3	74115.3	447345	65694.8	60823.6
		439	88629.2	85851.4	473408	66701	62693.8	319825	68113.5	63174.4	335571	74049.3	69052	364259	66511.4	61723.4	319747	38582	26488.8	160244			439	78764.4	75056.5	422934	57910.7	53762.3	298640	61058.8	58010.9	318985	64605.9	61785.4	336350	59441.4	54336.7	292774	24605.5	22462.7	133500			439	81141.8	75516.2	455147	66955.4	62505.8
		440	89963.8	86843.4	478487	68394.4	63999.8	326871	69732.7	64814.8	342388	75383.2	70073	370959	67453.6	62745.5	327522	39892.9	27968.4	168894			440	80304.9	75739.5	431638	59726.8	55286.4	306983	61908.3	59166.1	325858	66328.4	62873.9	343946	60990.9	56031.3	300072	26022.4	23582.9	141427			440	82484.3	77759.2	463603	68654.9	63334.1
		441	90687.7	88695.6	485015	69728.2	64869.6	332698	71211.9	65513	348750	75849.5	70919.1	378107	68784.3	63812.4	333225	41121.4	29451.7	175855			441	81350.8	77447.4	437219	61020.4	57317.7	314196	63347.2	60074.4	333151	67874	64112.5	352047	61615.4	57010.7	307425	27475.6	25181.6	149674			441	83588	78529.1	471264	70346.5	64867.6
		442	92351.6	89515.6	490508	70720.5	66517	338431	72726.4	66362.1	355223	76916.2	72302.4	383992	70144.7	65560.5	340307	43242.7	31203.1	184018			442	82653.8	78913	445308	62549.1	58075.3	322340	64847.5	61531.9	339895	69025.2	65474.2	357679	63055.9	58368.4	314696	28897.3	26669.3	157716			442	85143.9	79284	478087	71453.8	65902
		443	92963.8	90385.8	494054	71861.6	67407.9	344283	73723.2	67599.6	361622	77835.8	73232.6	390466	71012.5	66249.9	345346	44349.1	32701.9	192109			443	83914.1	79894.4	451794	63905.1	59410.4	329305	66240.8	62817.6	346096	70504.6	66519.1	364048	65155.3	59687.5	321178	30515.8	27800.7	165269			443	85919.3	80151.2	483594	72364	67343.4
		444	93515.2	91155.8	498719	73049.8	69534.1	350159	74309.9	68349.2	366856	78898.4	74485.5	395054	71877.7	67126.1	351390	45775.8	34298.1	200419			444	84969.6	80581.2	456402	64735.3	60380.8	335430	67431.6	64114.6	352832	70834.3	67667.8	370330	65699.8	60553.5	327937	31918.7	29371.8	174609			444	87634.5	81251.4	487885	73601.7	68205.3
		445	93915	91312.2	500724	73638.6	69128.1	354365	75374.7	69324.8	371139	79490.6	74834.9	398935	72960.2	68073.3	356071	46797.9	35573.2	207860			445	85772.5	81070.6	460483	66005.7	61499	339842	67658.1	65006.2	357967	72007.7	68875.7	375476	66463.2	61447.9	332769	33037.4	30878	182603			445	87815.8	82310.3	491638	74783.6	68655.2
		446	94732	91651.9	502501	74979.9	69842.5	358644	76158.8	70123.4	375782	80139.5	75330.4	403779	73279.2	69045.5	360023	48364.5	36816.7	215016			446	86785.1	82032.7	463540	67101.6	62739.5	345697	69309.7	66282.9	362971	72682.7	69049.7	381436	67433.3	62451.2	339506	34770.7	31842.3	190533			446	88881	82566.7	494813	74819.7	69634.6
		447	94621.9	91598.4	504730	75741.7	70386	362541	77065.7	71105.2	380019	81146	76195.4	406450	74385.4	69606.4	365340	50152.8	38272.8	222334			447	86656.5	82239.2	466347	67668	62871.1	350139	70616.7	66624.9	368406	73494	69680.6	385499	68174.7	62952.6	343557	36457.3	33356.7	198725			447	89081.3	83630	498407	75845.2	70421.2
		448	94668	92055.8	503770	75311.7	70888.9	365577	77151.7	71852	382630	81039	77084	409545	75075.4	70197.8	369321	50649.2	39393.9	228903			448	87602.3	82652.6	468799	68361.4	64060.6	354940	71145.2	68070.8	370819	74192.2	70545.7	388252	69229.8	63739.4	347739	37890	34665.3	206843			448	89693.4	83775.8	499806	76553.4	71603.5
		449	94368.2	92105.7	505110	76495.3	71446.3	368087	77615.1	72562.9	386703	81835.2	77196.7	410802	75930.7	70650.4	372636	52160.3	40756.3	237217			449	87869.7	82980.9	470183	69056.1	64018.3	359132	71421	69465	374762	74781.8	70959.7	391521	69177.3	64772.6	353501	39028.9	36058.1	213706			449	89432.1	83215.3	500604	77124.5	71607.4
		450	94256.1	92001.1	503973	76849.5	71920	370601	78570.6	72955.4	388071	82011.6	77008.7	412767	76085	70938.5	376677	53270.4	41522.3	242175			450	88060.8	83048.6	470894	69815.6	65175.3	361968	71911.8	69489.6	379077	75345.2	71364.3	394854	70241.5	65704.1	357133	40363.7	37406.5	219919			450	89636.4	83525.5	501292	77254.8	71851.2
		451	94215.5	91625.9	503765	77013.6	72215.6	372700	78368.5	72758.2	390975	82587.5	77691	414643	76849.9	71908.7	377918	53947.7	42947.1	249040			451	88280.3	83436.4	470777	70351.8	66023.2	367106	72945.4	70252.2	382371	75990.7	71670.9	397924	70991.4	65830.7	360007	41717.4	38847.1	226336			451	89602.5	83648.2	503397	77909	72389.5
		452	93840.9	91441.5	503370	77769.9	72395.9	374601	78698.3	73130.3	393179	82890.7	77909.2	415147	76846.5	72226.2	380522	54997	43937.5	254956			452	88638.1	83605.4	474042	71138.5	66396.5	369109	73164.5	70360.1	385291	76147	72029.5	399793	71575.8	66132.7	363573	42860	39518.1	234492			452	90654.3	84422.5	503337	77952.2	72682.6
		453	94067.4	90677.6	502430	77911.6	72215.3	375770	79188.8	73405.7	395694	83238.7	78194.4	417718	76916.9	72110.8	382917	56176.3	45223.2	259879			453	88679.4	83456.3	474084	71427.6	66839.6	371383	73914.7	70625	387615	76135	72439.2	401479	72009.3	66279.8	365440	44106.3	40774.6	240319			453	89894.4	83725.8	502934	78599	72761.8
		454	93200.8	90267.3	500856	78259.1	72274.1	377048	79771.5	73517.8	397204	83200.9	78428.5	419016	77433.3	72093.6	385595	57367.6	45911.5	265979			454	88696.9	84026.1	473877	71827.4	67321.5	373953	74433.2	71572	389184	76265.2	72285.5	403507	72318	66952.5	368604	45033.5	41793	246806			454	89730.1	83618	502564	78575.4	73029.3
		455	92837.7	90407	498175	78115.5	72498.6	378948	80127.9	73628.6	397671	82640.5	77749.6	418321	77365.6	72761.8	387166	57749.5	47299.7	271485			455	87743.1	83898.3	472452	72172.8	67160.4	375146	74350.3	71674.8	391021	76659.9	72203.2	403473	72621.9	66777.1	370174	46555.6	43052.8	252062			455	89894	83266.1	500434	78510	73047.8
		456	91689.4	90077.2	495776	78565.8	72738.7	379839	80740.5	74136.3	400174	83140.4	78164.4	421522	77871.7	72795.1	388172	58651.7	48095.1	276517			456	87935	83620.4	472936	72110.1	67381.4	378290	74552.6	71444.4	393652	76781	72758.1	406510	73238.3	67950	373154	46978.3	43505.7	257120			456	89747.6	83223	499342	78756.1	73428.7
		457	91894.7	89848	495434	78304	72901.3	380558	80307.9	73725.1	399229	83275.5	78167	421013	78200.8	73848.2	389727	59147.7	49115.4	280843			457	87670.9	83286.8	472170	72717.8	67811	379121	74679.7	71519.5	393832	76635.9	73172.2	406592	72975.2	67861.5	375882	48316.3	44849	261958			457	89018.2	83184.6	498420	78619.5	73299.1
		458	90971	88557.1	491616	78383.7	72987.9	379892	80058.4	73400.1	399701	83092.8	78061.6	419059	77789.7	73244.2	389256	59647.6	49746.4	284124			458	87553	83734.8	469817	72267.2	68254.4	379445	74379.7	72272.1	395331	76709.2	72955.9	407095	73364	68296.6	376042	48703.2	45266.5	267522			458	88319.6	83191.6	495432	78598.1	73504.3
		459	91156.1	88458	488609	77887.2	72949.8	380470	80005.1	73543.6	400771	82713	77555.8	418387	78028.8	73162.5	390427	59351.3	50287.5	287724			459	87143.2	83657.8	468868	72258.1	67802.9	380326	74596.8	71597.2	394635	76559.4	72783.7	406571	73066.1	68167.7	377194	49851.7	46077.6	270733			459	87696	82071.3	493495	78342.1	73484.4
		460	89713.3	87430.1	485791	78044	72686.2	378840	79764.9	73342.6	398413	81850.8	77831.9	418082	77513	73256.5	389863	59977.2	50810.7	288545			460	86515.5	82253.8	464737	72068.5	67561.8	379073	74324.8	72023.8	394668	76787.1	71939.1	405644	73712.2	67865.7	376307	50111.4	46692.7	273333			460	87577	81494.2	491205	77385.7	72446.8
		461	89282.7	87047.4	482238	77389	72012	378168	79350.2	73027.7	398092	81830.7	77026.9	414457	77793.9	72897	389602	60283.5	51103.6	291554			461	85800.9	82334.2	461970	72365.5	67779	380302	74343.6	71865.3	393890	76413.5	72222.4	403976	72730.1	67775.8	376901	50838.9	47170.9	276958			461	87263.2	80915	487492	77435.7	72414.6
		462	88205	86293.3	479185	77166.4	71956	377400	78899.2	72412.4	397347	80848.7	76242	416975	77727.7	72264.6	388690	60235.2	51746.9	294828			462	85315.2	81713.5	461871	72348.1	67551.7	380705	74163	71315.1	393833	76018.9	71680.4	403907	72749.7	68158.1	376439	51241.8	47855.2	280420			462	86523.6	80248.4	485358	77424.3	72145.5
		463	87871.6	85987.1	476585	77407.8	71409.6	376441	78381.7	72471.9	396273	80661.1	76337.4	412829	77071.8	72099.6	387602	60636.3	52219.6	295856			463	84510	81018.2	458841	71267	67695.7	379219	74194.3	71164.5	394042	75668.8	72033.8	404702	72653.1	67630.8	376951	51704.3	47909.6	281145			463	86177.4	79650	483420	77064.6	71726.7
		464	87003.4	85171	471622	77620.8	71665.4	375157	77880.1	72462.1	395874	80309.5	75748	410858	77006.7	72345.8	387563	61250.3	52450.5	297488			464	84060.2	80631.3	454863	71772.6	68392.4	379464	73772.2	70667.6	393782	75192.3	71399.8	402004	72315.6	67816.5	375249	52243.6	48746.6	283767			464	85511.6	79133.5	478794	76837.6	71894
		465	86444.5	84722.9	468957	76786.1	71144.3	374596	77981.5	71964.9	394695	80215.2	75589.2	410463	77154.9	72310.2	386984	61079.4	53100.2	299139			465	83283.1	80379.4	452652	71267.2	67520.7	377159	73382	70691.8	390358	75259.8	70993.7	400549	72094.4	67258.5	375538	52842.2	49113.8	285164			465	84413.5	78458.6	475808	76227	71307.3
		466	85354	83279	463270	76213.3	70394.4	370633	77169.4	71821.5	391338	79459.6	75242.2	405650	76577.3	71549	384214	61062.9	52829	299243			466	82613.5	79310.3	447890	70827.9	67689.8	375386	73391.8	70627.1	389819	74089.7	70697.5	397949	72273.3	66735.5	373631	52605.4	49035	285887			466	83839.6	77928.8	472165	75701.2	70777.3
		467	84017	82078.8	457878	75371.4	69855	368616	76781.3	71010.1	387735	78608.6	74503	402917	75639.8	70803.9	381480	60985.5	52652	299104			467	81767.4	78301.7	443522	70221.2	67029.7	373508	72636.9	70003.1	387486	74185.3	70344.1	394572	71416.6	66645.5	370749	52463.7	48969.4	285836			467	83237.6	77174.3	467059	74609.3	69797.3
		468	83013.3	80637.1	451609	74463.7	69232.7	363853	75436.1	70052.5	385436	77593.5	73473.7	399717	75536.2	70073.6	378087	60833.4	52904.9	299300			468	81468.1	77425.8	438959	69744.1	66804.9	370075	72413.2	69702.2	383893	73363.3	69154.6	392066	70731	66220.9	368226	53069.8	49183.3	286217			468	82089.7	75804.1	460760	74022.3	69420.2
		469	81830.3	79681.6	447337	73797.9	68591.5	361192	75137.5	69088.1	382548	76618.9	72929.3	394884	74827.5	69511.5	375601	60398.1	52858.7	298356			469	80101.2	76835.5	432942	69068.8	65810.3	367131	71308.8	68936.6	380559	73111.1	68569.7	387002	70082.8	65738.5	366350	52879.1	49028.9	286703			469	80130.2	74990	454474	72883.1	68915.9
		470	80834.2	78623.1	441016	73326.7	67540.4	358612	74410.6	68616.6	378626	76068.9	72185.1	391065	74204.9	68703.2	371134	60314.1	52585.1	297984			470	78752.3	76284.6	428199	68616.3	64824.6	364314	70965.6	68080	377894	72398.9	67410.9	383168	69590.7	64790.2	361195	52793	49182.6	286176			470	79440.5	74049.2	449437	73158.7	68143
		471	79296	77780.7	435181	71497.4	67315.8	353645	73732.5	68107	373590	74711.9	70786.1	387163	73431.2	67659.3	367625	59591.3	51990	296010			471	77615.5	74727	422431	67886.9	65365.5	361921	70114.6	67536.1	375222	71109.6	67234.6	380370	68974.3	64235.4	359113	52615.3	49416.2	285249			471	78172.3	73420.5	443917	72060.5	67187.6
		472	77936.3	75772	428808	71352.8	66055.7	350636	72684.9	67277.4	368242	74121.8	70366.8	382717	72305.2	66973.5	363482	58957.4	52013	294376			472	77206.4	73346.9	418657	67266.2	64257.4	355771	68802.4	66821.8	369880	71007.7	66002.6	375036	68076.2	63394.7	354372	52246.1	48876.9	284492			472	77086.1	71865.6	438486	70771.4	66461.3
		473	76340.1	75139.4	422238	70052.4	65242.8	345565	71900.9	66068.8	365047	73222.2	69078.2	377576	71631.9	66365.4	359194	58974.4	52176.3	293275			473	76243.6	72475	411633	66578.4	63398.1	353113	68334.3	66040.5	365042	70135	65103.7	372022	67472.3	62851	352038	51914.9	48642.8	284784			473	76080.8	70746.9	431512	69816.8	65974.1
		474	75067.5	73439.8	413201	69011.3	64103.6	340984	70414.7	65693.8	360007	72187.3	68658.8	372244	71208.8	65429.9	353908	58345.9	51876.4	291400			474	74691.9	71163.8	405552	65921.2	62377.9	349273	67745.8	64770.8	361132	68917	64145.2	366323	66299.3	62131.5	348169	52279	48217.4	282271			474	74333.1	69990.5	424849	69014.2	64634
		475	73887.4	72501.5	407823	67553.5	62967.9	336516	69680.7	64544.9	355150	70555.7	67173.2	365921	70322.6	64603.4	349356	58000.2	51652.5	288122			475	73496.7	70775.8	399040	64919	62043.8	344286	66564.5	64303.5	355925	67960	63355.1	360742	65471.4	61410	343152	52254.1	47846.1	279653			475	73491.1	68341.1	417835	67790.3	63672.3
		476	72196.4	71218.7	400167	66874.1	62772.8	331207	68527.1	62969.8	351020	69473.7	66015.2	360688	68788.9	64116.2	345655	57297.3	51099	286325			476	72594.6	68831	392267	64128.7	61119.6	340078	65780.8	63432.3	353297	67251.2	62649.4	356981	64820.2	60733.9	338192	51912.6	47865	277415			476	71887.1	67644.7	410681	67292.5	62926.8
		477	70857.7	69899	392511	65764.1	61007.4	325625	67504.7	62531.5	345473	68556.2	65160	353895	67859.1	62604.8	340046	56871.9	50706.6	283362			477	71302.5	67329.8	386233	62915.9	60028.2	336302	64912.2	62082.9	346946	65680.3	61166.8	351567	63879.3	59484.4	334616	51225.8	47552	276612			477	70444.7	65965.4	404411	65699.8	61721.5
		478	69430.4	68528.4	385591	64251.9	60088.3	321508	66611.6	62131.4	339894	67530.2	64403.2	349805	67013.2	61465.5	335954	56049.8	50228.8	281438			478	69701	66500.9	379906	61936.2	59213.6	331870	63854.7	61219.6	343075	64368.9	60890	346476	62410.5	58707.6	330249	50418.1	47068.5	273659			478	69694.9	65040.2	397471	64815.8	60768.2
		479	68723.6	67429.3	378698	63103.8	59468	317050	65055.2	60332.3	334670	66680.8	63319.4	344199	65943.9	60869.4	329870	55545	49294.4	278041			479	68873.9	65515.2	372553	60743.7	58038.6	325319	62011	60174.1	336042	63392.5	59518.1	340685	61921.2	58617.1	325887	49823.9	46499.1	271045			479	68571.5	63768	390260	63314.5	59833.2
		480	67068.1	65651.5	371029	61932.1	58091.3	310845	64017.1	59054.4	329724	65359	62208.7	337294	64873.2	59832.6	325086	54738.1	49033.6	275117			480	66761.4	64368.3	366584	60093.7	57203.1	320755	61365.3	59324.3	332459	62196.7	58331	334399	60794.3	57111.1	319355	49674.1	46038.4	267961			480	66990.3	62420.1	382503	62507.9	58961.6
		481	65680.3	64168.2	363126	61022.9	57015.1	306260	62877.2	58202.5	323120	63893.4	60893.5	332267	63807	58419.9	319650	53992.6	48278.1	272391			481	65539	62722.2	358705	59508.2	55991.3	317003	60009	58149.7	327111	61451.2	57834.1	329587	59730.4	55952.1	315879	49011	45957.9	266147			481	65987.1	60732.9	376916	61225.7	57677.4
		482	64247.5	62908.5	355479	60737.1	55767.2	300945	61914.3	57343.8	319088	62495.6	59722.9	327086	62884.7	57457.4	314462	53087.7	48053.8	269886			482	64500	61584.2	352713	58241.6	55782.9	311202	59153.1	57847.7	322195	59998.9	56749	324141	58455.7	55089.8	311443	48269.5	45031.4	262699			482	64401.2	59707.7	367822	60077.8	56807
		483	62432.4	61433.6	349180	58901.5	55053.3	293680	60954.6	56577.2	311837	60969.6	58861.5	320487	61668.3	56834.8	309111	52622.8	47636.6	266746			483	63459.1	60520.1	347112	56976.6	53935	306359	58313	56594.4	316280	59194.6	55654.7	319343	57395	54240.1	306386	48095.1	44749.9	259988			483	63160.4	59161	361492	59417.8	55356.9
		484	61020.7	59915.7	341074	58312.4	54080.7	289806	60119	55353.8	307861	60089.5	57252.2	314880	60688.9	55792.9	304453	51983.2	47282.7	262970			484	62546.2	59033.6	339499	56074.9	52853.9	300892	57842	55661.8	311787	57302.9	54319	313158	56648	53612.6	302144	47864.5	44239.3	257388			484	61736.7	57726.1	353411	58138.8	54591.4
		485	59680.3	58733.3	334649	56892.4	52764.9	284216	58748.4	54416.6	301220	59167.5	55843.7	308665	59110.7	54807.8	298561	51274.6	46417.7	258722			485	60752.1	57393.6	332038	55077.2	51708.1	294694	55923.7	54642.4	306152	57093.5	53399.8	307184	56116.9	52337.5	295172	47126.3	43659.5	254840			485	60569.6	56292.3	347053	56965.1	53625
		486	58185.3	57690	326351	55968.9	51661.2	279598	57689.1	53337.7	296389	57850	55316.6	301741	58066	53596.6	292935	50907.6	45536.9	256131			486	59642.8	56656.1	325723	54148.6	51567.3	290941	55243.4	53585.6	301411	55723.1	52332.2	302015	54882.7	51474.4	289971	46483.8	43091.5	250969			486	59210.5	54967.7	339860	55915.7	52804.3
		487	57106.1	55984.8	320048	54858.6	50842.3	274803	56651.7	52224.1	291206	56691.7	54010.4	297409	56922.1	52269.4	289104	49446.2	45026.4	252764			487	58339.8	55775	319755	52888.4	50226.7	287422	53924.1	52831	294131	54771	51366.3	296830	53829.9	50668.2	286303	45897.6	42474.1	247763			487	57997.1	53783.4	332455	54596.1	51509.5
		488	55390	54677.9	312228	53394	49835.4	269951	55258.1	51199.7	285479	55792.8	52767.1	290484	56053.7	51976.7	282402	49178.2	44646.4	249603			488	57274.8	54328.2	313523	52257.9	49090.5	280194	53239.7	51499.8	290830	54032.5	50545.3	292700	52845	49497.2	281199	45643	42211.7	244527			488	56539	52704.1	325247	53360.1	50487.9
		489	54559.3	53263.6	305900	52595.6	49025.8	263907	54440.9	50125.7	280222	55000.3	52002.1	285512	54679	50543.2	278839	48299.7	43477.7	244879			489	55933.1	52937	306340	51068.9	48269.2	275638	52628.1	50615.3	284280	53147.5	49331.8	285048	51336.7	49217.6	276317	44817.8	41509.9	240882			489	54728.9	51723.7	319264	52413.6	49459.3
		490	53347.2	52612	298332	51451.3	48232.1	258797	53001.8	49273.3	274623	53219.5	50851.8	279819	53611.6	49613.7	272683	47366.8	42717.6	240663			490	54504.6	52183.5	299774	49953.7	47265.1	270615	51607.3	49826.9	279708	51860.4	48679.1	280701	51046.2	47714.4	271449	44074.4	40822.5	238312			490	54152.5	50183.9	312603	51584.6	48102.7
		491	51577.6	51574.9	292626	50533.7	47324.1	254584	51730.7	48819.9	269267	52326.8	49602.3	274532	52635.8	48574.7	267863	46402.8	42550	238266			491	53645.4	50765	292206	48857.2	47297.6	265229	50927.4	48508	274615	50965.4	47754	274556	49947.8	47154.9	266613	43686.6	40266.4	233441			491	52552.1	49694.9	305167	50417.7	47271.4
		492	51076.8	49895.5	285919	49112.4	45918.8	250538	50866.5	47499.5	264838	51249.9	48822.3	268187	51429	47886.2	262651	46274.9	42082.8	234558			492	52428.6	49879	286690	48312.8	46322.1	261567	49896.7	47668.1	269362	49706.7	46454.3	269444	49390.1	46211.5	262134	42994.8	39732.8	230658			492	51981.3	48384.5	299053	49803.9	46450
		493	50067.7	49282.9	279477	47835.8	45337.8	244467	49874	46179.2	258979	50038.7	47770.8	263908	50916.5	47174.7	258161	45039.3	41433.3	231518			493	51179.2	48799.2	280800	47259.3	45108.1	255849	48869	46491.5	263903	48543.2	45787.9	265513	48341.3	45566.1	257729	42437.9	38938.7	227244			493	50464	47325	292030	48640.8	45394.1
		494	48027.3	47570.4	273668	47102.9	44336.7	239485	49038.3	45325.7	254894	49153.9	46953.3	258115	49756.4	45977.1	253083	44508.6	40931.2	226622			494	49917.1	47805.9	275049	46476.8	43845.8	251332	47921.8	45586.5	259503	47959.2	44872.4	259258	46985.7	44432.3	251911	41614.8	38394.4	224376			494	49013.2	45892.2	286059	47565.4	44396.6
		495	47528.1	46501.6	265690	45900.2	43453.1	235147	47949.2	44541.8	248933	48070.6	45550.7	253637	48600.6	45528.2	248656	43719.5	39881.5	225061			495	48841.6	46408.7	268502	45547.5	42997.5	246968	47288	44422.3	254157	46624.9	43894.5	255440	46499.2	43839.7	247747	41072.6	37787.1	221194			495	48133.6	44772.1	279259	46606.5	44114.7
		496	46388.4	45627.4	260727	44696.2	42593.4	230042	46644.4	43856.9	244002	47034.4	45403	248369	47736.6	44004.6	243663	42834	39515.9	220017			496	47978.8	45316.4	262970	44692.1	42332.9	241186	46042.4	43573.7	249120	45465.8	42809.4	248418	45270.6	42647	242248	40382.8	37611.5	217750			496	46935.4	43892.8	273454	45229.4	42738.4
		497	45341.3	44398.2	254298	44097.4	41506.3	224197	45779	42901.7	239908	45913.2	43911.2	243154	46897.6	43447.6	237358	42101	38780.3	215578			497	46350.8	44284.2	257538	43448.6	41312.3	235570	45123	42632.5	243996	44882.6	41842.9	244439	44659	41555.3	237867	39879.5	36573.9	213077			497	45935.9	42885.1	266397	44562.7	41963.5
		498	44512.7	43160.5	248982	43286	40631.2	220908	44489	41907.1	234832	45271.2	43041.8	236771	45801.9	42716.2	233818	41605.8	38209.2	212505			498	45587.2	43154.2	251681	42316.6	40707.6	230872	44085.4	41500.7	240334	43929.5	40971.4	239730	43708.4	41007.8	233319	39450.6	36137.8	211022			498	45343.2	41758.3	261284	42996.8	41135.1
		499	43110.9	42182	242639	42363.6	39857.7	215941	43903.6	41126.4	228968	43689.7	41999.2	231880	44907.3	41901.2	228548	40867.9	37454.4	209102			499	44572.7	42343.2	245292	41455.5	39910.1	226455	43520.7	40392.1	234320	42701.5	40221.1	233739	43208.1	39960.4	228081	38735.5	35341.1	206791			499	43918.4	41095	254257	42289.2	39988.4
		500	42177.3	40617.6	235973	41325.1	39077.8	210722	42754.6	39978	223665	42914.4	41069	227249	43919.7	41196.4	223646	39596.7	36924.8	205015			500	43401.1	41169.4	239022	40866	38931.6	221495	42486	39643.7	229678	41936.9	39209.6	228736	42380.6	39283.8	222753	38071.6	34866.6	202884			500	42703.3	39660.4	247015	41299.9	39205.3
[truncated: 82 more columns]

## Sheet: Figure 1d
Figure 1d (raw data in Fig. 1C tab)			exp 1	exp 2	exp 3	exp 1	exp 2	exp 3	exp 1	exp 2	exp 3	exp 1	exp 2	exp 3				exp 1	exp 2	exp 3	exp 1	exp 2	exp 3	exp 1	exp 2	exp 3	exp 1	exp 2	exp 3				exp 1	exp 2	exp 3	exp 1	exp 2	exp 3	exp 1	exp 2	exp 3	exp 1	exp 2	exp 3				exp 1	exp 2
	smoothed, DDM+CHS+POPG	wavelength	beta2			+EPI			+EPI+Gi3			+EPI+Gs				smoothed, DDM+CHS+POPS	wavelength	beta2			+EPI			+EPI+Gi3			+EPI+Gs				smoothed, DDM+CHS+POPC	wavelength	beta2			+EPI			+EPI+Gi3			+EPI+Gs				smoothed, DDM+CHS+POPE	wavelength	beta2
		420	43711.7	35943.9	201430	28272.3	26048.6	140315	37744.4	28208.2	139127	12656.8	11373	59978.5			420	39235	36953.2	217225	32833.2	30373	160228	34275.9	33456.3	158988	13867.4	12075.9	56665.7			420	46273.1	43692.9	237512	34206.4	35047.1	175482	33094.6	30605.1	152528	14202.3	12022.9	63110.5			420	51602.1	47680.5
		421	44807.2	37300	209344	29188.8	26903.3	145104	37991.6	29006.7	143758	12753.9	11442.4	60737.8			421	40734.9	38314.1	225674	33935.9	31381.6	166170	35366.1	34464.7	165022	13917.8	12123.3	57367.2			421	48166.5	45376.3	247222	35468	36309	182211	34094.3	31552.4	157935	14372.4	12114.5	64036.9			421	53278.6	49180.2
		422	46079.2	38824.6	218319	30220.1	27882.4	150586	38353.6	29901.8	149075	12880.2	11533.2	61682.4			422	42442.1	39859.2	235276	35184.5	32518.3	172970	36582.5	35618.2	171860	13995.1	12187.9	58280.8			422	50289.7	47306.7	258213	36902.4	37746.6	189942	35235.7	32612.6	164075	14584.9	12235.9	65221.7			422	55162.7	50866.2
		423	47457.3	40519.9	228248	31392.6	28981.1	156724	38791.1	30905.8	154997	13027.9	11658.3	62829.7			423	44301.3	41575.2	245945	36584.7	33819.1	180557	37962	36921.1	179478	14093.9	12267.5	59392.1			423	52605.1	49457.7	270310	38502.8	39333.7	198469	36505.4	33785.1	170859	14848.8	12403.9	66600.2			423	57253.9	52731.3
		424	49026.2	42349.6	239156	32692.8	30185.6	163539	39329.5	32034	161544	13230.7	11816.5	64297.4			424	46317.3	43457.7	257678	38143.4	35245.7	188933	39474.6	38323.1	187896	14236.6	12400.6	60792.6			424	55146.5	51894.9	283523	40251.8	41110.5	207879	37886.9	35090.2	178380	15162.4	12596.6	68261			424	59541.8	54750.1
		425	50734.2	44365.5	250863	34091.6	31490.1	170953	39982.6	33247.2	168711	13482	12030.8	66074.4			425	48501	45451	270307	39824.7	36824	198058	41137.4	39854.2	197013	14437.5	12572.8	62491.3			425	57884.9	54497.4	297596	42142.6	43040.2	218015	39392.7	36496.4	186518	15531.8	12831.7	70228			425	61998.9	56936
		426	52585.9	46491.9	263378	35604	32865.3	178961	40788.8	34570.9	176433	13788.5	12286.3	68186.7			426	50835.3	47605.4	283723	41615.9	38501.6	207920	42913.8	41506.2	206875	14702.4	12807.4	64561.9			426	60773.4	57236.7	312518	44132.9	45070.6	228831	41005	37964.7	195219	15962.7	13131	72558.2			426	64602.3	59232.3
		427	54546	48719.6	276424	37205	34361.2	187448	41700.3	35973.3	184647	14158.7	12598	70678.3			427	53269.6	49887.5	297800	43526.4	40284.9	218286	44764.3	43249	217244	15003.8	13092.3	66910.3			427	63776.1	60094.4	328110	46262.6	47236.7	240091	42691.8	39548.6	204349	16471.2	13491.2	75266.1			427	67298	61626.5
		428	56594.4	51044.1	289924	38887.8	35930.7	196392	42686.8	37444.3	193306	14589.9	12988	73593.8			428	55809.7	52257.8	312409	45539.2	42134.5	229073	46729.5	45069	228098	15381.8	13445.4	69715			428	66823.5	63037.4	344050	48454.9	49472.5	251837	44434.7	41210.4	213954	17044	13908.5	78361.6			428	70065.7	64087.9
		429	58715.7	53444.3	303781	40656.6	37573.4	205731	43817.1	38988.9	202302	15097.7	13438.8	76869			429	58377.6	54672.4	327395	47612	44056.1	240298	48744.8	46924.2	239297	15825.9	13858.5	72926.5			429	69943.2	66040.6	360178	50662.7	51774.1	263825	46231.6	42915.8	223793	17684.2	14398.8	81869.7			429	72883.1	66587.8
		430	60892	55890.1	317808	42466.6	39260.9	215420	45062.5	40584.5	211618	15695.7	13959	80586.5			430	61009.9	57101.5	342547	49721.8	46038.9	251804	50817	48798.9	250822	16330	14346.4	76587.5			430	73073.2	69048.9	376356	52925.3	54152.4	275981	48056.7	44650.2	233852	18408.4	14952.8	85738.9			430	75725.4	69048.3
		431	63081.9	58320.2	331826	44303.7	40967.4	225255	46397.2	42204.6	221039	16355.1	14574.2	84747.7			431	63619.6	59544.8	357647	51888.6	48026.4	263387	52893.3	50731.7	262463	16932.6	14901.3	80684.8			431	76126.8	71989.6	392310	55188.6	56517.3	288167	49903.6	46381.4	243940	19206.8	15602.8	90021.1			431	78494	71496.6
		432	65301.6	60729.9	345606	46165	42717.8	235161	47815.7	43848.3	230567	17082.1	15255.6	89331.2			432	66204.5	61922.9	372422	54026.5	49998.9	274949	54952.7	52680.4	273984	17612.6	15531.2	85176.9			432	79102	74860.6	407809	57424.9	58836.9	300164	51762.1	48115.6	253964	20065.5	16328	94686.4			432	81196.1	73877.5
		433	67458.5	63063.4	358915	48011.2	44431	244970	49285.7	45474.4	240038	17889	16012.9	94325.3			433	68696	64239	386710	56117.9	51908.9	286237	56960.8	54587.2	285294	18375.8	16259.8	90093.2			433	81917.9	77599.7	422566	59565.9	61102.5	311766	53560.6	49802.7	263774	20996	17131	99777.8			433	83750.4	76127.7
		434	69548.1	65279.3	371543	49809.9	46135.1	254549	50837.3	47046.6	249228	18784.2	16838.9	99757.5			434	71084.3	66472.9	400248	58131.9	53778.6	297170	58904.9	56458.5	296223	19230	17061.8	95411.3			434	84583.5	80156.6	436394	61609.3	63245.7	322817	55314.7	51433.2	273253	22007.1	18005.9	105255			434	86116.8	78213.1
		435	71530	67342.1	383244	51525.2	47738.9	263785	52391.9	48546	258086	19750.4	17731.7	105604			435	73291.1	68529.3	412741	60047.6	55553.3	307523	60740.2	58211.6	306656	20185.9	17941.2	101139			435	86994.7	82491.6	448832	63511.4	65230.5	333107	56953.3	52965.9	282276	23080.2	18939.5	111031			435	88192.6	80107.2
		436	73358.2	69187.9	393768	53133.3	49231.2	272390	53946.2	49979.8	266463	20779	18682.1	111788			436	75274	70369.6	423831	61797.3	57179.7	317081	62425.9	59826.3	316225	21190.1	18879.3	107177			436	89086.8	84529	459639	65222	67036.6	342346	58444.4	54351.3	290517	24189.5	19924.5	117086			436	90026.9	81720.7
		437	75121.9	70951.5	403687	54718.1	50728.3	280985	55512.9	51407.1	274766	21916.4	19768.6	118418			437	77121.7	72102.2	434362	63533.8	58777.3	326430	64086.5	61378.1	325572	22329.1	19919.6	113755			437	91038.3	86427.5	469606	66856.8	68746.1	351221	59907	55738.1	298560	25400	21023.6	123651			437	91732.4	83235.6
		438	76816	72636.2	413046	56293.2	52218	289446	57092.6	52846.9	283053	23158.2	20955.1	125566			438	78928.7	73773.5	444197	65186.1	60333.7	335429	65703.5	62906.5	334584	23554.9	21057.6	120863			438	92854.6	88161.6	478685	68400	70366.2	359673	61349.4	57071.9	306354	26688.4	22242.9	130682			438	93301.1	84632.7
		439	78413.4	74192.7	421813	57848.8	53678.6	297726	58628.9	54250.8	291139	24505	22225	133138			439	80610	75328.4	453364	66786.4	61829.1	344009	67245.8	64386.4	343203	24866.8	22288.1	128334			439	94491.6	89724.5	486895	69882.5	71903.2	367601	62716.7	58393	313831	28061.3	23555.3	138098			439	94723.2	85892
		440	79943.4	75668.7	429942	59351.9	55132.6	305723	60108.2	55627.8	299004	25902.1	23552.8	141010			440	82139.1	76773.7	461775	68314.5	63249.9	352205	68697.2	65785.7	351440	26247.8	23584.1	136152			440	95984.6	91115.8	494146	71277.3	73353.6	375076	64047.6	59647.1	321011	29484.3	24915.3	145784			440	95999.3	87028.6
		441	81349.6	77009.3	437202	60805.8	56526.2	313349	61519.4	56917.1	306501	27376.9	24957.3	149108			441	83543.6	78071.3	469355	69727.8	64575	359833	70049.6	67106.5	359090	27693.2	24939.7	144112			441	97256.5	92331.7	500441	72531.9	74636	381853	65272.9	60840.6	327757	30940.5	26325.9	153614			441	97112.2	87986.6
		442	82613.5	78237	443761	62165.9	57831.7	320644	62880.4	58149.9	313642	28851.1	26360.1	157318			442	84819	79236.4	476046	71039.9	65810.1	366955	71309.8	68304.9	366238	29157.5	26302.2	152252			442	98379.8	93370.6	505888	73671.9	75828.4	388022	66432.1	61931.3	334090	32402.2	27755.5	161574			442	98100.9	88811.1
		443	83743.2	79284	449608	63464.3	59036.5	327480	64140	59307.9	320446	30362.2	27799.2	165507			443	85938.8	80238.3	481907	72228.9	66927.4	373435	72442.2	69396.4	372878	30635.6	27665.2	160461			443	99289.1	94246.1	510373	74723.5	76869.4	393581	67571.2	62946.2	339932	33872	29229	169552			443	98939	89478.8
		444	84732.4	80224.7	454711	64667.9	60190	333883	65330.6	60376.8	326814	31846.6	29225.8	173738			444	86934	81148.3	487057	73323.8	67935.5	379462	73494	70382.8	378977	32115	29056.9	168625			444	100037	94984.4	514062	75657.5	77821.4	398635	68627.8	63873.4	345430	35327.8	30678.7	177451			444	99638	90036.1
		445	85588.3	81057.1	459193	65774.3	61272.9	339808	66373.6	61379.9	332842	33329.5	30639.4	181936			445	87728	81913.6	491358	74320.5	68882.1	384763	74422	71264.9	384546	33584.1	30432.2	176721			445	100581	95490.6	516965	76451.7	78568.7	403073	69580.3	64721.7	350473	36783.9	32132	185309			445	100185	90492.2
		446	86321	81745.5	463099	66770.9	62240.8	345237	67392	62308.8	338397	34786.4	32030	189975			446	88390.2	82539.1	494949	75174.4	69725.5	389591	75270.8	72044.5	389582	35018.1	31800.1	184669			446	100969	95858.9	519156	77144.8	79188.2	407050	70438.8	65504.2	355113	38209.6	33551.4	193021			446	100597	90829.9
		447	86930.5	82339.2	466150	67672.1	63115.8	350214	68292.7	63129.9	343542	36218	33379.1	197774			447	88950.3	83047.6	497785	75897.3	70462.1	393886	75982.1	72708.5	394015	36439.5	33146.3	192450			447	101242	96145.9	520585	77744.1	79714.7	410464	71200	66192.2	359307	39580.6	34941	200583			447	100869	91066.8
		448	87445.1	82825.3	468691	68527.3	63883.8	354807	69108.3	63889.9	348277	37623	34716.3	205504			448	89387.4	83442.6	499979	76532.2	71099.2	397735	76638.5	73279.2	398022	37831.8	34438.2	200045			448	101360	96312.9	521478	78220.7	80113.9	413328	71879.2	66824.1	363019	40921.4	36292	207895			448	101020	91208.5
		449	87844.4	83206	470705	69254.1	64572.4	358955	69837.9	64563.4	352683	38979.6	35984.7	212981			449	89703	83742.5	501602	77058.4	71608.8	401031	77165.2	73799.6	401480	39154.5	35713	207402			449	101363	96395	521800	78628.1	80385.8	415747	72511.5	67418.4	366427	42207.9	37597.6	214973			449	101101	91284.9
		450	88155.4	83515.5	472234	69891.5	65216.8	362755	70482.1	65207.6	356630	40281.6	37222.9	220181			450	89960.6	83929.7	502671	77515.5	72042.1	403843	77600.5	74245.1	404573	40435.5	36933.5	214577			450	101266	96381.6	521570	78961.1	80599.3	417783	73093.5	67914.3	369472	43455.3	38847.1	221818			450	101071	91288.5
		451	88365.6	83740.1	473380	70466.5	65763.6	366162	71033.4	65788.1	360234	41567.8	38431.6	227099			451	90115.8	84009.2	503206	77880.8	72397.6	406256	77984.3	74605	407331	41677.4	38119.7	221490			451	101112	96279.2	520987	79228.2	80775	419462	73582.5	68351.2	372151	44665.3	40047.9	228384			451	100974	91254.2
		452	88471.6	83882.9	474074	70967.8	66269.6	369192	71540.2	66271.9	363550	42807.4	39600.7	233754			452	90142.2	84012.6	503399	78188.2	72720.6	408372	78311	74905.6	409698	42876.7	39263.1	228096			452	100820	96155.4	520079	79439.9	80868.8	420899	74041.8	68726.9	374600	45827.9	41193.9	234661			452	100804	91148.3
		453	88442.1	83952.4	474327	71403.2	66693.9	371876	71956.7	66703.8	366468	43958	40708.4	240065			453	90068.5	83954.7	503223	78417.8	72981.3	410078	78590.3	75120.8	411663	44013.4	40359.8	234325			453	100465	95969.4	518695	79549.5	80869.1	421988	74436.1	69063.3	376692	46940.8	42295.7	240596			453	100577	90981.8
		454	88411.2	83931.5	474278	71753.1	67069.5	374204	72326.5	67077.7	369024	45072.1	41759.9	246032			454	89976.6	83813.7	502710	78588.6	73150.3	411494	78774.5	75264.8	413293	45112.3	41414.2	240235			454	100057	95766.6	517070	79585.9	80840.9	422690	74755.6	69350.5	378488	47995	43326.8	246265			454	100308	90756
		455	88289.7	83860.4	473774	72009.4	67397.1	376120	72634.7	67390.1	371330	46110.7	42743.6	251591			455	89800.2	83592	501731	78620.2	73271.1	412508	78901	75340	414611	46121.3	42378.6	245755			455	99562.8	95444.9	515077	79540.7	80760	422996	75046.7	69566.5	379930	48973.4	44310.4	251507			455	99991.7	90474.5
		456	88099	83720	472963	72211.9	67610.5	377652	72884.5	67652.3	373188	47081.7	43636.8	256763			456	89548.9	83333.4	500391	78611.7	73311.3	413130	78941	75338.7	415654	47078.9	43290.3	250933			456	98982.2	95008.9	512839	79425.4	80594.3	423084	75229.9	69713.5	381047	49886	45216.8	256454			456	99621	90112.4
		457	87790.4	83548.5	471642	72335.4	67828.5	378929	73041.5	67845.2	374734	47987.4	44493.4	261524			457	89206.9	83021.9	498707	78576.3	73295.5	413335	78913.6	75285.7	416157	47934.9	44123.3	255660			457	98342.7	94516.8	510212	79274.5	80404	422786	75364.6	69864.8	381822	50729.2	46057	260979			457	99160.5	89710.2
		458	87415.2	83320.6	470134	72400.2	67976	379834	73129.1	67973.7	375856	48816.6	45287.3	265800			458	88803.5	82633.3	496763	78473.2	73196.8	413237	78863.7	75158.8	416403	48735	44905.8	260065			458	97625.7	93972.2	507313	79005.1	80146.2	422239	75419.1	69935.5	382323	51477.2	46816.8	265065			458	98643	89234.3
		459	87007	83042.8	468359	72404.3	68085.4	380405	73216.7	68051	376612	49545.5	46003.5	269680			459	88342.8	82161.9	494517	78288.9	73081.7	412913	78730.2	74982.1	416338	49461	45590.3	263943			459	96898	93366.7	504185	78662.8	79851.9	421358	75420.9	69921.7	382422	52152.1	47478.4	268736			459	98086.8	88697.4
		460	86544.3	82663.9	466283	72341	68109.8	380668	73215.2	68058.6	377080	50187.1	46655.2	273231			460	87837.3	81669.7	491956	78064.3	72906	412211	78520.6	74743	415962	50109.1	46195.6	267429			460	96100	92676.3	500886	78334.6	79512	420232	75375.2	69857.5	382304	52771	48092	271962			460	97480.1	88103.1
		461	86010.2	82251.5	463913	72223.7	68090.1	380505	73125.7	67997.4	377159	50739.2	47222.7	276360			461	87259.2	81119.6	489082	77772.7	72640.7	411161	78243.9	74521.2	415129	50706.5	46744.8	270439			461	95228.6	91939.7	497287	77931	79067.6	418753	75267.6	69724.3	381774	53284.5	48645	274781			461	96758.6	87486.5
		462	85444.4	81803.5	461189	72069.3	68043.5	379981	72975.1	67901.5	376893	51244	47695.8	278998			462	86646	80527	485855	77412.2	72335.8	409789	77950.4	74218.8	413984	51189.5	47212.5	273061			462	94356.9	91163.4	493512	77465	78607.3	416932	75103.4	69564.3	380964	53747.1	49104.2	277243			462	96011.3	86832.1
		463	84806	81256	458139	71840.5	67900.8	379087	72776.2	67722	376217	51703.5	48106.9	281275			463	85932.7	79901.1	482370	76994.8	71974.4	408089	77557.4	73860.6	412549	51620.7	47623.4	275253			463	93457	90314.7	489400	76913.8	78093.6	414807	74837.9	69345.3	379815	54140.5	49511.7	279305			463	95146.4	86081.3
		464	84114.4	80633.3	454819	71552.5	67729.9	377947	72501	67446.9	375147	52094.3	48450.2	283177			464	85169.2	79225.2	478562	76541	71585.4	406087	77151.7	73452	410732	51983.8	47936.9	277038			464	92564.9	89427.2	485101	76337.6	77522.9	412382	74504	69079.8	378454	54451.4	49814.6	280968			464	94201.4	85301.7
		465	83404.4	79945.6	451130	71183.2	67453.2	376448	72129.2	67164.5	373879	52382.5	48725.6	284674			465	84337.9	78464.9	474440	76015.7	71115.1	403710	76656.2	72955.9	408573	52265.2	48196.3	278462			465	91590.8	88476.2	480361	75680.2	76883.1	409697	74086.1	68739	376695	54672.9	50050.8	282200			465	93200.1	84466.9
		466	82627.9	79204.5	447147	70743.3	67147.3	374514	71711.4	66855	372192	52605	48919.6	285682			466	83435.5	77674.5	469918	75424.3	70593.3	400993	76089.6	72381.7	405974	52441	48353.4	279469			466	90573.5	87454.9	475267	74999.5	76180	406549	73615.9	68324	374481	54820.3	50218.7	283040			466	92202.5	83526.2
		467	81785.3	78403.2	442746	70261.1	66761.9	372389	71249.2	66466.9	370124	52767.9	49083.2	286301			467	82483.7	76817.8	465270	74789.2	70017.6	397989	75456.4	71765.6	403099	52553.2	48445.4	280131			467	89533.1	86399.2	470002	74263.6	75426.1	403164	73075.2	67870.4	371971	54911.2	50348.8	283455			467	91135.5	82543.1
		468	80895.8	77536.5	438125	69751.7	66357.9	369903	70728.8	66008.9	367766	52838.9	49148.1	286610			468	81529.9	75922.1	460288	74066.2	69408.6	394643	74784.3	71087.8	399869	52596.8	48466.4	280392			468	88430.8	85269.6	464359	73492	74646.7	399455	72484.3	67331.6	369166	54920.2	50427.4	283633			468	89971.3	81493.6
		469	79951	76613.2	433278	69178.8	65897.1	367116	70135.6	65466.6	365023	52836.1	49157.9	286532			469	80503.9	74969.6	455067	73323.8	68725.4	391006	74058.6	70348.4	396330	52586.6	48442.9	280230			469	87262.4	84116.3	458516	72693.9	73856.1	395435	71821.9	66777.5	366097	54865	50418.5	283458			469	88810.1	80420.7
		470	78998.5	75679.2	428200	68558.4	65388.6	364095	69464.3	64901.8	362106	52774.4	49110	286134			470	79423.1	73986.4	449555	72530.4	67994.6	387156	73268.4	69573.5	392577	52507.8	48366.6	279789			470	86094.1	82936	452420	71857.8	73001.7	391113	71120.9	66145.8	362768	54743.8	50340.2	282927			470	87591.2	79294.1
		471	77955.5	74668.2	422800	67892.3	64760	360686	68756.5	64254.6	358866	52684.3	49022.5	285456			471	78322.6	72957.8	443741	71681.9	67204.6	383060	72436	68752.7	388429	52364.2	48232.4	279036			471	84864	81690.5	446067	70937.6	72078.2	386522	70358.2	65450.6	359117	54567.9	50210.6	282025			471	86312.8	78116.4
		472	76891	73591.5	417197	67180	64093.3	357035	68025.7	63598.4	355347	52515.2	48862.7	284481			472	77191.1	71897.8	437706	70812.1	66403.4	378687	71589.2	67902.9	384078	52165.3	48026.4	278041			472	83627.8	80358.5	439529	69974.8	71193.1	381674	69582.9	64702	355284	54330	50034.1	280918			472	85013.8	76933.9
		473	75781.8	72479.2	411401	66432.3	63391.8	353248	67232.1	62899.9	351668	52303.8	48664.8	283237			473	76016.4	70813	431489	69903.7	65558.7	374057	70689	67015.9	379567	51924.9	47807.3	276746			473	82309.5	78974.5	432763	68996	70243.2	376725	68779.8	63962.2	351303	54042.8	49834.2	279561			473	83669	75730.6
		474	74657.6	71374.7	405412	65632.5	62651.1	349187	66434.8	62151.1	347734	52039.2	48414	281824			474	74813.3	69715.1	424970	68955.3	64694.8	369314	69762.9	66096.1	374719	51613.5	47561.7	275203			474	80940	77543.3	425766	67951.7	69270	371542	67880.4	63201.7	347138	53716.9	49556.5	277992			474	82261	74515.7
		475	73514.3	70238.4	399300	64798.3	61842.2	344942	65549.8	61391.8	343627	51758.5	48131.4	280123			475	73529.9	68579.7	418274	67960.1	63823.8	364305	68782.5	65136.5	369691	51285	47238	273458			475	79539	76090.4	418569	66879.3	68212.1	366199	66957.8	62383.1	342660	53357.5	49239.5	276243			475	80837.3	73238.7
		476	72320.6	69041.1	392978	63923.7	60932.5	340452	64676.7	60568.6	339279	51408.7	47807.7	278235			476	72252.1	67385	411460	66902.2	62870.5	359116	67767.7	64142.9	364409	50902.1	46891.6	271542			476	78122.2	74684.8	411170	65778.9	67165.8	360696	65973.6	61550.7	338039	52934.8	48872.9	274129			476	79370.5	71948.9
		477	71096	67832.8	386432	63016.9	60006.7	335798	63718	59716.8	334780	51033.4	47441.7	276137			477	70935.1	66180.2	404430	65810.1	61887.6	353748	66725.6	63124	358953	50502.2	46489.1	269388			477	76684.7	73268.9	403689	64656.4	66078.6	354973	64963.2	60682.9	333190	52477.3	48481.9	271843			477	77876.4	70635.5
		478	69858.4	66601.9	379874	62101.4	59059	331100	62750.1	58856.5	330124	50617.1	47062.4	273907			478	69615.3	64953.2	397346	64721.8	60884.2	348260	65670.5	62090.9	353409	50047.3	46076.6	267076			478	75229.3	71815.2	396107	63526.8	64943.9	349044	63937.9	59775.9	328237	51991.5	48048.8	269301			478	76380.8	69322.7
		479	68597.5	65347.2	373223	61114.4	58112.6	326244	61787.5	57974.9	325466	50180.6	46631.1	271421			479	68313.4	63729.4	390229	63624.8	59855.8	342709	64575.8	61085.9	347809	49567.4	45647.6	264688			479	73768.1	70370.4	388429	62396.8	63800.7	343130	62939.7	58870.9	323334	51468.2	47595.5	266749			479	74890.4	68042.4
		480	67328.4	64109.9	366504	60147.7	57188.6	321358	60784.1	57087.6	320656	49721.3	46196.7	268823			480	66997.2	62502.9	383035	62529.2	58811.7	337035	63493	60024.8	342241	49079.3	45209.9	262167			480	72271	68903	380773	61256.4	62678.9	337215	61886.9	57915.2	318248	50933.7	47142.8	264028			480	73390.9	66729.3
		481	66035.4	62891.8	359802	59160.8	56213.6	316424	59790.1	56195	315900	49259.9	45729.5	266110			481	65668.9	61264.1	375840	61442.3	57780.2	331437	62450.7	58979	336690	48601.1	44776.9	259517			481	70780.6	67442.3	373186	60145.9	61540.7	331300	60837.6	56966.7	313250	50374.3	46643.4	261272			481	71916.6	65447.5
		482	64766.1	61658.4	353036	58179	55262.7	311477	58807.4	55292.4	311080	48752.4	45254.3	263329			482	64352	60036.9	368725	60339.9	56738	325794	61376.9	57941.2	331014	48081.5	44317.7	256757			482	69277	66015.1	365562	58982.9	60402.1	325376	59804.1	56011.9	308173	49813.4	46156.1	258433			482	70438.3	64134.9
		483	63475.6	60419.7	346280	57189.5	54285.2	306498	57812.2	54382	306186	48202.5	44742.2	260341			483	63041.8	58824.8	361567	59239.7	55670.6	320113	60273.9	56893.5	325269	47531.6	43838.3	253881			483	67801.6	64571.4	357943	57814.6	59233.5	319373	58757.1	55047	302997	49221.6	45657.7	255531			483	68992.9	62821.5
		484	62216.7	59172.1	339578	56189.5	53320.4	301429	56795.4	53481.5	301289	47668.6	44229	257303			484	61761.2	57580.3	354425	58125.3	54625.7	314404	59169.4	55839.2	319588	47001.4	43348.9	250979			484	66290.8	63142.9	350414	56669.1	58094.7	313349	57675.9	54070.3	297810	48623.7	45150	252566			484	67583.4	61525.4
		485	60951.8	57955.8	332867	55164.2	52343.3	296343	55781.8	52575.7	296451	47116.2	43685.4	254226			485	60453.7	56369.8	347309	56988.9	53587.2	308680	58083.5	54789.9	313985	46448.3	42861	248038			485	64816.3	61735.3	342903	55534.6	56943.4	307465	56636.8	53085.2	292682	47992.4	44620.3	249517			485	66181.6	60231.3
		486	59631.4	56733.2	325966	54110.8	51310.4	291065	54751.3	51619.1	291297	46525.4	43113.9	250925			486	59129.6	55127.6	339989	55868.6	52517.5	302769	56961.6	53728.2	308124	45882.5	42349.9	244901			486	63317.9	60262.4	335191	54375.2	55724.9	301445	55535.7	52063.1	287333	47328.1	44039.8	246318			486	64735.8	58915
		487	58281.9	55474.1	318932	53034.4	50319.1	285721	53716.5	50644.9	286063	45904.8	42536	247452			487	57782.4	53891.5	332565	54723	51423.4	296764	55820.5	52659.3	302080	45261.8	41807.1	241570			487	61814	58819.5	327417	53192.5	54496.9	295245	54446.1	51037.9	281856	46632.8	43443.4	242891			487	63265	57587.9
		488	56961.5	54198.1	311975	51957.3	49311.1	280201	52678.7	49653.4	280702	45255.2	41926	243887			488	56438.4	52633.2	325153	53555.2	50331.2	290695	54675.9	51560.4	296084	44631.3	41244.1	238127			488	60306.8	57390.2	319730	51996.7	53264.6	289032	53322.1	49989.6	276334	45917.9	42811.6	239358			488	61814.2	56254
		489	55666.5	52944.9	305032	50892.5	48308.7	274744	51666.5	48672.7	275409	44587.4	41307.1	240358			489	55120	51385.7	317775	52393.7	49270.7	284669	53529.8	50476.6	290096	43993.9	40649.4	234615			489	58837.8	55978.1	312082	50824.3	52033.2	282906	52222.5	48945.7	270843	45206	42167.4	235787			489	60400.6	54951.1
		490	54381.7	51707.6	298221	49857	47314.1	269373	50663.5	47708.1	270193	43949.8	40678.7	236795			490	53803	50183.4	310526	51261.1	48212.8	278708	52393.1	49393.9	284170	43341.1	40062.8	231155			490	57409.1	54603.4	304640	49699.7	50828.1	276872	51148.5	47936	265439	44502.8	41559.1	232203			490	59013.3	53684.8
		491	53134.5	50548.3	291591	48846.2	46373.8	264093	49695.2	46771.3	265053	43340.1	40050.7	233232			491	52543.4	48994.5	303460	50149	47183.9	272902	51316.5	48376.3	278396	42694.3	39494.1	227711			491	56034.2	53289.1	297419	48585	49660.8	270998	50091.9	46955.6	260106	43799	40938.2	228660			491	57649.5	52454.3
		492	51953.3	49402.6	285187	47880.8	45472.6	258994	48781.8	45876	260036	42754.6	39452.5	229727			492	51315.9	47876.2	296634	49106	46205.8	267269	50277.4	47371.8	272868	42049.7	38914	224374			492	54744.5	52012.2	290534	47509.5	48554	265394	49084.2	46032.9	255000	43138.1	40333	225236			492	56354.3	51288.1
		493	50831.4	48293.1	279100	46948	44608.9	254154	47919.5	45000.7	255260	42182.2	38878.7	226403			493	50134.1	46790.1	290150	48088.6	45264.8	261891	49243.6	46420.5	267517	41449.6	38364.8	221091			493	53532.8	50810.2	283929	46483	47471.6	260065	48111.8	45150.1	250115	42477.3	39753.5	221880			493	55100.8	50142.3
		494	49759.2	47260.9	273367	46064.3	43802.7	249592	47085.2	44173.1	250737	41618.5	38327.6	223199			494	49042.7	45779.3	284032	47136.7	44378.9	256748	48302.5	45502.3	262434	40861.1	37828.5	217983			494	52394.8	49691.5	277776	45531.2	46457.4	255036	47199.5	44306.8	245523	41849.7	39172.2	218694			494	53936.4	49083
		495	48782.1	46309.8	267973	45223.5	43041.3	245232	46331.9	43439.5	246507	41075.6	37799.1	220160			495	48036	44835.3	278307	46225.2	43556.2	251944	47383.4	44637.8	257707	40297.8	37321.5	215049			495	51328.8	48638.2	271961	44640.2	45489.6	250355	46370.7	43509.8	241120	41269	38642.9	215647			495	52870.9	48069.8
		496	47839.9	45439.7	263018	44457.9	42344.7	241188	45635.4	42737.9	242484	40581.2	37302.1	217286			496	47096.6	43958.2	272976	45392.2	42806.4	247507	46542.4	43820.4	253333	39767.8	36817.8	212275			496	50360	47679.8	266612	43847.7	44614.7	245935	45600.5	42769.3	237048	40732.4	38140.2	212784			496	51881.4	47120.3
		497	46973.7	44627.8	258426	43780.3	41697.1	237534	45000.2	42082.4	238835	40115.6	36862.4	214668			497	46257.1	43130.5	268178	44619.5	42112.4	243464	45780	43093.3	249328	39275.7	36360.7	209694			497	49492.4	46816.2	261853	43095.2	43848.2	241984	44887.3	42096.7	233321	40231.5	37682.4	210148			497	50980.5	46273
		498	46197.2	43898.9	254305	43161.8	41153.6	234193	44415.2	41488.4	235546	39675	36441.8	212249			498	45492.2	42384.9	263757	43914.9	41496.3	239792	45106.6	42416.5	245703	38835.3	35938.8	207320			498	48719.2	46033.1	257451	42412.5	43161.9	238384	44257.8	41483.6	229945	39764.5	37251.3	207805			498	50145.8	45528.2
		499	45515.2	43260.1	250695	42600.2	40635	231218	43889	40959.1	232603	39290.3	36072.8	210076			499	44818.7	41752.5	259851	43307	40929.3	236506	44493.8	41839.7	242497	38425.1	35575	205192			499	48050.1	45357.5	253606	41807	42549.5	235152	43691.8	40951.3	226933	39346	36841.4	205638			499	49449.2	44887.3
		500	44938.9	42690.2	247506	42112.5	40171	228584	43437.7	40508.9	230056	38965.6	35747.9	208171			500	44227.3	41194.3	256376	42768.6	40443.8	233657	43941.7	41335.6	239679	38050	35234	203328			500	47493.7	44738.4	250240	41278	42007.2	232339	43206	40480.3	224273	38982.2	36480.2	203689			500	48800.7	44292.4
[truncated: 70 more columns]

## Sheet: Figure 1e
Figure 1e
	exp 1		DDM+POPE				DDM+POPE+CHS				exp 2		DDM+POPE					DDM+POPE+CHS				exp 3		DDM+POPE					DDM+POPE+CHS
		wavelength	beta2	beta2, read 2	+EPI	+EPI+Gi3	beta2	+EPI	+EPI+Gi3			wavelength	beta2	+EPI	+EPI , read 2	+EPI+Gi3	+EPI+Gi3, read 2	beta2	+EPI	+EPI+Gi3			wavelength	beta2	beta2, read 2	+EPI	+EPI+Gi3	+EPI+Gi3, read 2	beta2	+EPI	+EPI+Gi3
		420	190829	190112	131192	112888	193140	146829	135227			420	155501	118365	114830	96759.7	93743.3	154193	122588	110557			420	157469	153951	133500	95407.7	92306.5	158574	124246	113422
		421	211552	208936	143525	124110	211201	161310	148492			421	170677	129857	126083	105853	102786	168773	133984	121227			421	173712	168897	146503	104117	100794	173552	135375	124277		lambda max:	APO					+EPI					+EPI+Gi3
		422	228849	226520	154618	133973	228856	173929	159923			422	184622	139552	136245	114318	110838	181669	144039	130126			422	187359	182237	157591	111753	108256	186070	145107	133346			exp 1	exp 2	exp 3	avg	s.e.m	exp 1	exp 2	exp 3	avg	s.e.m	exp 1	exp 2	exp 3	avg	s.e.m
		423	245787	243050	164308	142046	244880	185240	169990			423	196804	149245	145121	121228	117581	194327	152729	137818			423	200112	194589	167831	118726	115282	198215	154152	141628		DDM+POPE	448	448	448	448	0	456	455.5	456	455.833	0.166667	462	461	461.5	461.5	0.288675
		424	262108	259452	173052	149727	260889	196477	179115			424	209178	158234	154361	128016	123814	206117	161671	146219			424	212972	206414	177626	124489	121113	210651	162742	149492		DDM+POPE+CHS	450	450	450	450	0	456	456	456	456	0	458	458	458	458	0
		425	277270	273597	179733	156373	274600	205086	188001			425	220181	165683	161241	133481	129819	216759	169402	153180			425	224262	217570	186448	130065	125950	220928	170735	156557
		426	291642	288474	187956	163108	289934	215960	196812			426	232008	173990	169162	139502	135022	227656	177904	159669			426	235513	228983	195349	135495	131149	232255	178250	163859
		427	305786	302800	194687	168867	303454	224850	205333			427	242418	181385	176607	144757	140133	238226	184558	166282			427	246187	239476	202075	140813	135920	242578	185816	170061
		428	321068	316756	202600	176210	316941	234798	213800			428	253409	189219	184174	150434	145856	248926	193187	173386			428	257500	250256	208735	146254	141475	253672	193316	177300
		429	335580	331587	209733	183557	332157	245191	222779			429	263695	197174	191799	156194	151692	259339	200511	180260			429	268500	260579	215050	151429	147181	263924	201234	184554
		430	351217	345472	218214	191263	347031	256171	232945			430	274296	205598	200220	163022	157569	270003	209424	188121			430	279068	272150	221069	158074	153382	274667	209595	192370
		431	364736	359791	226153	199739	361622	266370	242303			431	284535	213240	208034	168962	164277	280280	217395	195192			431	289417	281873	226642	164414	159377	285664	217952	199930
		432	378370	373437	235173	207844	375193	277179	253269			432	294034	221710	215196	175604	170870	290543	225924	203304			432	299903	292018	232688	171044	166077	295882	226214	207822
		433	390158	385220	242615	215457	388229	287994	263194			433	302683	227605	222474	182144	177010	299251	233726	210643			433	308787	300414	237449	177253	172127	304974	234526	215485
		434	401456	396538	251122	223988	400689	297987	272927			434	310927	235496	229173	188466	183445	308250	240834	217933			434	316949	308643	243429	183840	178536	314136	242101	223012
		435	412100	405873	257474	231680	411470	307449	281124			435	317280	241435	235281	193865	189035	315720	248032	224558			435	324315	315752	248248	189533	183712	322013	249141	229449
		436	421712	416712	264631	238772	421953	316544	291078			436	324565	247884	241747	199948	194471	323811	254801	231416			436	330587	323072	254672	195431	189796	329418	256322	236585
		437	428964	424298	269516	246791	430365	325169	298095			437	329642	252599	246911	204642	199524	330062	260927	237264			437	336296	328233	259426	200396	194934	335851	262051	242413
		438	436596	431214	275629	252641	439520	332289	307385			438	334914	257577	252057	209844	204631	335796	267151	242909			438	341974	333613	264245	205553	199879	342220	267778	248793
		439	442939	436883	280587	259131	447105	339398	314319			439	338330	262480	256232	214184	208863	340304	271282	248222			439	345446	337730	268235	209903	204142	346975	272371	253276
		440	446905	441602	285650	265072	453858	345989	320733			440	341889	266211	260142	218679	213356	344823	276398	253193			440	349152	341093	272047	214321	208857	351563	277121	258327
		441	452459	447225	289741	270626	459886	352880	327806			441	345188	269811	263772	222532	217326	348336	280863	257564			441	352046	344358	275325	218786	213485	355191	281323	262804
		442	456129	451045	294477	276684	464508	358316	334002			442	348162	273400	267450	226472	221549	353417	284778	261818			442	355040	347435	279152	222624	217541	358860	285260	267524
		443	460331	454171	298276	282308	469590	363171	340841			443	349868	276816	270382	230466	225751	355469	288478	265601			443	357173	349480	281843	227010	221340	362283	288122	271822
		444	462110	456947	301255	287521	474050	368529	344466			444	351800	279460	273140	233928	228876	358192	292078	269511			444	358778	351421	285310	230408	225223	364772	291759	274729
		445	463551	457798	304417	291970	476331	372528	349633			445	352813	281864	276010	237081	232118	360383	294777	273013			445	360489	352112	287013	233895	228225	366286	294801	278450
		446	465247	458809	306658	296284	478810	376822	354475			446	353300	283293	277550	240067	234877	361530	297148	275673			446	361119	353344	288975	236185	231540	367865	296204	281462
		447	464213	459738	308984	300917	479571	380001	358442			447	353934	285166	279347	242521	238288	362531	299668	278264			447	361528	353870	290567	239586	234193	368856	298963	284205
		448	464741	460019	310723	304700	480682	382771	360817			448	353582	286273	280721	245605	240112	363064	301138	281074			448	361125	354202	292340	241989	237285	369315	300438	285771
		449	464031	458234	312229	308660	481175	384916	364791			449	353008	287473	282019	247680	242330	363165	302209	282371			449	360830	352903	293186	244365	239962	370000	301983	287900
		450	464065	457925	314160	311063	480879	387070	366790			450	352428	288153	282971	249293	244539	363021	303247	284105			450	360033	352709	294802	246865	241563	369258	302690	289517
		451	462226	457130	314998	314505	479823	387893	369512			451	351555	289095	284039	251716	246745	362868	304878	285900			451	359491	352253	294878	249238	244879	368929	303846	290669
		452	461466	455415	315762	318378	480058	389149	372366			452	350580	289699	284510	253468	248893	362292	305621	287147			452	358793	351721	295909	251200	246205	368301	305390	292296
		453	460005	454573	317157	319951	478266	391019	374056			453	349773	289809	284584	255419	250634	361648	305964	288706			453	357672	350021	296388	253134	248579	367264	305631	293434
		454	457450	453148	317966	323930	477817	391891	375393			454	348792	290297	285508	256486	251587	360404	306482	289439			454	356401	349379	296661	254926	250318	366467	305922	294306
		455	455601	450479	317861	325350	476098	391739	376150			455	346854	290227	285752	258005	253323	359470	305903	289545			455	354589	347758	297064	256272	252011	364444	305682	295241
		456	454863	450341	318989	328091	474687	392163	377881			456	346304	291472	285841	259295	254800	358748	307309	290948			456	354919	348103	297392	258047	253278	363927	306871	296041
		457	453316	448136	317953	330146	473341	392890	376808			457	345694	291322	286139	260510	255560	357630	307185	291526			457	352780	346374	297459	259238	254788	362983	306601	296743
		458	449469	445366	317792	331024	470516	393132	378191			458	343492	291106	285617	261351	256384	355413	306496	291628			458	351629	344400	297522	260422	255649	361855	306380	296480
		459	447971	442787	317287	331618	467456	391004	377612			459	341102	290297	284937	261787	257285	353850	306362	291571			459	349440	342827	296473	260606	256191	359581	305563	296357
		460	442802	440189	315999	331996	462736	389995	376674			460	338387	288673	283678	261503	256607	350805	304430	290477			460	346888	340082	295636	260852	256420	357332	304622	295201
		461	440690	435781	314293	333267	459462	388174	376336			461	336741	288670	283304	261889	257488	349333	304055	289876			461	344966	338578	294661	260764	257139	355089	303390	294880
		462	437204	432043	313950	332945	457182	386998	375364			462	335066	286971	282440	261663	257263	347657	302731	289256			462	342966	336603	293921	261580	257210	352640	303814	294289
		463	433204	429827	312806	333174	455106	385499	374808			463	332764	286674	282114	261644	257528	345855	302183	289152			463	340916	334452	292634	261407	256976	351265	301670	294027
		464	431009	426310	311912	333339	450669	385188	373206			464	330351	284904	280851	261505	257180	343065	300923	288171			464	338526	332954	292102	261225	256793	348765	300179	293086
		465	427466	422552	308936	332384	446588	382256	373507			465	328097	283318	279147	260827	256829	340805	299177	287218			465	335802	329795	290257	260441	256695	346098	299158	292002
		466	422661	417902	306909	331231	441794	379143	370346			466	324457	281210	277091	258984	255088	337439	297121	285530			466	332364	325876	288116	259563	255337	341899	296444	289551
		467	417419	412797	303438	329137	437007	375924	366759			467	320400	278837	275181	257603	253846	333743	294147	282550			467	328951	322555	285120	257984	254167	338765	293965	287639
		468	411187	407635	300693	326861	431615	372351	363950			468	316912	276660	272314	256166	251932	329970	291741	280949			468	324662	319317	282823	256645	252153	334991	291504	285561
		469	405818	402321	298367	324868	426645	368693	360293			469	313086	273225	270123	253968	250170	325743	288904	278188			469	320991	315236	280363	254311	250801	331451	288574	282467
		470	400698	395769	294233	322062	420198	363931	356595			470	308910	270636	266835	251848	248363	321531	285498	275941			470	316226	311614	276958	252613	248401	326752	285580	280658
		471	394407	390247	290477	319501	414448	359779	353332			471	304378	267416	263654	249819	245716	317532	282412	273113			471	312221	306778	273492	250195	246284	322645	282556	277258
		472	386629	383835	285756	315306	406982	355301	349017			472	299653	264028	260114	246951	243272	312966	278799	269745			472	307844	302139	270397	247031	243751	317556	278804	273616
		473	382163	378240	282897	311780	401767	350176	344916			473	295435	260488	257034	244313	240759	308971	275370	266615			473	302960	297881	267524	244765	241273	313002	275775	270595
		474	374188	370486	278122	308275	394496	345932	340820			474	290616	256642	253101	241036	237626	303790	271526	263614			474	298061	292997	263154	242121	238906	307696	271926	267512
		475	367706	363548	273760	304015	388433	339999	334863			475	285346	252828	249214	237745	234399	298927	268083	259432			475	292343	287562	259212	239129	235403	303747	267667	263572
		476	360877	357108	269652	300378	381233	335232	331371			476	280670	248883	245474	234947	231914	294306	263909	256074			476	287854	282485	255351	236136	232837	297785	263781	260187
		477	353200	350244	265328	296828	373611	330318	325175			477	274616	245103	241246	231522	228732	288502	259304	252380			477	281840	277299	251448	232972	229151	293039	260152	256032
		478	347648	343140	261528	291618	367110	324666	320665			478	270089	240820	237588	228809	225305	283458	255455	249029			478	277619	272640	247309	229641	226900	287881	255887	252149
		479	338966	335782	256582	288007	360050	319402	315219			479	265003	237041	234099	224987	221983	278497	251353	244630			479	271576	267659	243098	226496	223384	283034	251653	248166
		480	332532	329046	251253	283263	351411	313927	310439			480	259358	232685	229824	221779	218417	273356	246969	240987			480	266171	262004	238614	222965	219509	276924	247544	244167
		481	326526	322359	247555	279319	345872	308242	305190			481	254428	229155	226143	218147	215378	268520	243024	236890			481	261341	257066	234717	219659	217096	272218	243467	240150
		482	318923	315962	242610	273984	339000	302494	299825			482	249343	224835	221915	214845	211978	262830	238864	233020			482	256077	252145	230586	216126	213363	266585	239385	236064
		483	312177	310489	239198	269756	331478	297412	294409			483	243719	220714	217577	211323	208684	257432	234665	228559			483	250531	246964	226154	212672	209960	261536	234700	232013
		484	305200	303370	233715	265539	325097	291099	289260			484	239174	216748	213818	208042	204975	252434	230218	224863			484	245569	241724	221783	209661	206816	256197	230490	227836
		485	298472	295228	228480	261326	317342	286187	283585			485	233907	212527	209439	204125	201751	246821	225856	221005			485	240082	236222	217440	205545	202969	250615	225670	223215
		486	292135	289324	225540	257026	310959	280451	278931			486	229065	208119	205435	200915	198082	242185	221764	217041			486	234828	231383	214211	202215	199508	245345	221574	219764
		487	284896	281921	220411	253024	303512	274861	273361			487	223917	204106	201452	197210	194923	236742	217494	213139			487	229617	226311	209307	198678	196249	239843	217636	215575
		488	279134	276014	215660	247739	296869	269000	268273			488	219098	200159	197764	193438	191388	231592	212911	208891			488	224394	221113	205422	195368	193123	234903	213279	211735
		489	272367	270205	211372	243953	290853	263983	262248			489	214342	196655	194161	190161	188004	226665	208970	205047			489	220240	216694	201607	192036	189933	230194	209736	207941
		490	266436	263276	207360	239921	284625	259031	257085			490	209143	192109	190168	186688	184807	222081	204692	201368			490	214808	211786	197538	188484	186350	224901	204974	203556
		491	259785	257821	203455	234579	276917	253646	253066			491	204747	188425	186250	183531	181682	217038	200499	197258			491	210497	206744	193401	185210	182562	220107	201036	200159
		492	254367	251923	199407	230633	271898	248693	248455			492	200887	184836	182902	180615	178148	212635	197273	193813			492	205752	203121	190355	182138	179815	215250	197445	196336
		493	248727	246372	195494	226786	266159	244343	243704			493	195578	181342	179097	177174	174881	207775	192906	190223			493	201224	197904	186130	179058	176472	210783	193368	192242
		494	242419	240652	190919	222324	258793	238357	238489			494	190992	177105	175156	173619	171431	202600	188919	186113			494	196663	193563	182070	175383	173532	205916	189531	188497
		495	237862	234787	187394	217980	252965	233116	233865			495	187072	173715	172058	169722	168240	198332	185358	182714			495	192471	189683	178763	172164	170256	201579	185741	185297
		496	231252	229349	183092	214557	247342	228304	229005			496	182378	170091	167820	167104	165181	193769	181025	178712			496	187592	185228	174803	168624	166890	196586	181427	181174
		497	225797	223652	179455	209073	241233	223407	224000			497	178139	166533	164477	163250	161717	188740	177086	175090			497	183186	180726	171036	165556	163546	191971	177938	177406
		498	219973	218578	175321	205427	236586	218888	220085			498	174096	162963	161105	160802	158912	184711	173447	171266			498	179386	176316	167500	162269	160817	187423	174125	173834
		499	214796	212865	170307	201352	229576	213147	214840			499	169561	159041	157276	156914	155414	180359	169749	167677			499	174693	172226	164211	158552	156983	182959	169791	170302
		500	209576	207093	167323	197043	223424	207672	209733			500	165201	155542	153796	154179	151938	175512	165797	163774			500	170187	167857	159909	155349	153664	178496	165946	165684

## Sheet: Figure 1f
Figure 1f
	exp 1 raw data		DDM+POPS						DDM+POPE							plotted:
			Gi	Gi+beta2	Gi+1uM beta2+EPI	Gi+2uM beta2+EPI	no protein	no GTP	Gi	Gi+beta2	Gi+1uM beta2+EPI	Gi+2uM beta2+EPI	no protein	no GTP
		replicate 1	4787	4472	3816	3919	13761	1325	4614	3756	2633	2270	13829	1243			Gi3						1uM beta2+Gi3						1uM beta2+EPI+Gi3						2uM beta2+EPI+Gi3
		replicate 2	4554	4228	3735	3769	13594	1321	4541	4154	2811	2902	12709	1304			exp 1	exp 2	exp 3	exp 4	avg	s.e.m	exp 1	exp 2	exp 3	exp 4	avg	s.e.m	exp 1	exp 2	exp 3	exp 4	avg	s.e.m	exp 1	exp 2	exp 3	exp 4	avg	s.e.m
																DDM+POPS:	100	100	100	100	100	0	90	88	108.99	108.97	98.99	5.78216	73	77	105.74	94.67	87.6025	7.66249	75	83	101.07	100.11	89.795	6.44586
																DDM+POPE:	100	100	100	100	100	0	81	96	99.28	97.03	93.3275	4.16584	44	49	53.23	62.1	52.0825	3.8351	40	47	47.54	46.6	45.285	1.77216
	exp 2 raw data		DDM+POPS						DDM+POPE
			Gi	Gi+beta2	Gi+1uM beta2+EPI	Gi+2uM beta2+EPI	no protein	no GTP	Gi	Gi+beta2	Gi+1uM beta2+EPI	Gi+2uM beta2+EPI	no protein	no GTP
		replicate 1	3735	3267	3443	2997	9734	926	3645	3469	2568	2170	11132	990
		replicate 2	3313	2740	2590	3019		802	3216	3413	1767	2066	10969	914
		replicate 3	3842	3765	3179	3296	10699	914	3816	3378	2375	2222	11068	1018
		replicate 4	3695	3526	2826	3339	10849	919	3872	3764	2444	2395	12153	853
	exp 3 raw data		DDM+POPS						DDM+POPE
			Gi	Gi+beta2	Gi+1uM beta2+EPI	Gi+2uM beta2+EPI	no protein	no GTP	Gi	Gi+beta2	Gi+1uM beta2+EPI	Gi+2uM beta2+EPI	no protein	no GTP
		replicate 1	3452	3576	3718	3349	12994	1018	4181	3568	2491	2281	13160	1085
		replicate 2	3340	3598	3396	3713	12067	1089	3893	4562	2787	2598	13358	1059
		replicate 3	3898	4194	4009	3709	12851	1039	4182	4061	2772	2659	11462	1119
	exp 4 raw data		DDM+POPS						DDM+POPE
			Gi	Gi+beta2	Gi+1uM beta2+EPI	Gi+2uM beta2+EPI	no protein	no GTP	Gi	Gi+beta2	Gi+1uM beta2+EPI	Gi+2uM beta2+EPI	no protein	no GTP
		replicate 1	4206	4288	3526	3675	13907	1385	4691	4591	3387	2443	14404	1351
		replicate 2	4644	4712	3885	4781	12997	1390	4477	4374	3224	2950	15553	1299
		replicate 3	4104	4597	4134	4258	14468	1369	4588	4910	3846	3201	14775	1398
		replicate 4	4129	4530	4918	4382	15074	1304	5176	4652	3302	3049	14344	1234

## Sheet: Figure 2a
Figure 2a	exp 1, APO, 0mm CaCl2:	wavelength	0uM Gi3	0.6uM Gi3	1.2uM Gi3	2.4uM Gi3	4.8uM Gi3		10mM CaCl2:	wavelength	0uM Gi3	0.6uM Gi3	1.2uM Gi3	2.4uM Gi3	4.8uM Gi3		exp 1, 100uM EPI, 0mm CaCl2:		wavelength	0uM Gi3	0.6uM Gi3	1.2uM Gi3	2.4uM Gi3	4.8uM Gi3		10mM CaCl2:	wavelength	0uM Gi3	0.6uM Gi3	1.2uM Gi3	2.4uM Gi3	4.8uM Gi3		exp 2, APO, 0mm CaCl2:	wavelength	0uM Gi3	0.6uM Gi3	1.2uM Gi3	2.4uM Gi3	4.8uM Gi3		10mM CaCl2:	wavelength	0uM Gi3	0.6uM Gi3	1.2uM Gi3	2.4uM Gi3	4.8uM Gi3
		420	29359.2	30474.7	30200	30145.2	30605.2			420	29381.6	30808	31208.3	30344.9	31573.2				420	23350.6	22426.8	21335.3	21548.6	17524.1			420	22355.8	19545.1	17937.5	15686.9	15171.4			420	30927.5	34795.8	33378.8	31326.5	31763			420	31000.4	32017.8	32786.7	32294.3	32358.8
		421	32757.5	33610.5	33130.5	33479.8	33799.5			421	32477.8	34031.9	34307.3	33485.7	34898.7				421	25835.5	24823.5	23620.4	23488.6	19477.8			421	24864.6	21542.3	19586.1	17239.6	16519			421	34046.5	37797	36756.1	34639.1	35309.8			421	34084	35517.1	36101.9	35767.5	36067.7
		422	35777.5	36520.6	36036.3	36310.7	36748.9			422	35270.8	37070.7	37201.3	36349.2	37651.6				422	27918.7	26769.3	25301.5	25397.7	20536.5			422	26789.8	23321.4	21088.9	18552.4	17536.4			422	37175.8	40910.3	39532.3	37571.1	38126.3			422	37100.7	38803.5	39338.3	38791.9	38782.6
		423	38546.1	39372.2	38577.5	38618.5	39234.5			423	37763.1	39641	40110.1	38903.8	40223.6				423	29648.1	28812.1	26733.4	26638.9	21884.9			423	28404.4	24460.4	22425.1	19541.7	18751			423	39962.3	43495.6	42596.9	40064.3	40734.1			423	39614.6	41113.6	41707.4	41793.4	42131.8
		424	41044	41891	41330.6	41298.2	41606.9			424	40238	42424.7	42791.2	41460.6	43105.9				424	31427.3	30111.2	28633.5	27902.5	22849.2			424	30215	25597.9	23331.6	20327.4	19546.3			424	42972.3	46382.2	44992.1	43123.8	43531.4			424	42530.4	44015.8	44643.7	44206.5	44897.3
		425	43122.3	43998.8	43643.4	43596.7	44092.9			425	42644.5	44671.9	45124.3	43756.9	45555				425	32875.7	31535	29890.9	28904.5	23878			425	31695.1	26863.3	24312.5	20910.6	19671.4			425	44962.5	48560.2	47344.1	45600.7	45984			425	44698.4	46510.8	47513.1	46688.7	47161.8
		426	45925	46648.5	46562.4	46128.8	46467.7			426	45007.1	47577.3	47783	46270.3	48049.9				426	34935.9	33340.9	31350.5	30289.2	24877.8			426	33345.4	28225.5	25258.2	21564.4	20424.2			426	47540.3	51333.7	50153.1	47868.1	48930.2			426	47114.1	48726	49869.2	49748.5	49795.8
		427	47992.1	49257	48372.6	48424	49144.7			427	47260.8	49814.1	49930.4	48814.6	50958.3				427	36279.8	35026.1	32732	31612.4	25878			427	34714.4	29369.5	26143.5	22012	21031			427	50121.1	53504	53010.8	50494.4	51215.9			427	49945.9	51731.9	52651.8	52210.5	52745.1
		428	50866.8	51495.9	50893.3	50783.4	51517.3			428	49739.7	52564	52713.7	51349	53370.8				428	38134.9	36536.4	34187.6	32970.3	27080.1			428	36559.2	30552.8	27280.1	23065.8	21749.9			428	52992.4	56430.1	55534.7	53293.3	54075.1			428	52701.3	54553.3	55392	54900.8	55482.4
		429	53250.7	54452.7	53583.9	53420.8	53986.1			429	52127	55457.4	55564.9	53807.6	56015				429	40091.5	38442.5	35855.6	34349.1	28303.6			429	38476.9	31756.8	28291.6	24033.8	22549.2			429	55330.4	58800.5	58105	56008.8	56745.8			429	54985.8	57086.1	58171.2	57688.8	58240.8
		430	55954.3	57250.7	56899.3	55877.6	56611.5			430	55295.9	57992	58309.9	56634.3	58583				430	42604.4	40392.8	37782.8	35861.3	29420.3			430	40442.5	33544.7	29698.3	25451.2	23856.5			430	58591.3	61965.3	61396.3	58890.1	59891.9			430	57945.2	60119.9	61363.5	60887.6	61232.9
		431	58418.3	59969.2	59400.7	58549.4	59286.8			431	57504.5	60916.4	61123.4	59348.7	61389.8				431	44430	42180.1	39525.9	37712.2	31225.2			431	42390.7	35326.6	31103.3	26530.5	24908.4			431	61191.7	64963.1	63927.1	61662.7	62652			431	60568.4	63232.8	64451.5	63100.3	64070.6
		432	61372.5	63125.4	62085	61708.3	62013.9			432	60497.8	63499.1	63791.6	61810.3	63958.7				432	46330	44484.6	41525.6	39790.1	32445.2			432	44306.3	36838.4	32931.8	27996.5	26193.1			432	64171.7	67681.5	66624.3	64924	65902.2			432	63848.6	66170.8	67409.4	66232.7	67358.8
		433	64047.3	65880.4	64626	64262.1	64516.5			433	62981.6	66390	66022	64335.4	67082.2				433	48263	46639.9	43351.5	41011.3	34273.2			433	46367.9	38619.8	34460.2	29154.1	27620.6			433	66544.2	69857.4	69463.8	67281.9	68284.8			433	66304.3	68569.6	69607.1	68614.8	69804.9
		434	66721.1	68264.3	67492.3	66533.2	67005.4			434	64737.7	68260.2	68444.5	66731.1	69608.4				434	50253.1	48327.5	45022.8	43233.8	35852.5			434	48126.1	40093.7	36006.8	30490.4	28590			434	69403	72609	71738.7	69886.5	70893.7			434	68957.4	70973.9	72133.6	71463.6	72436.1
		435	68650.9	70540.3	69341.2	68337.4	69088.5			435	67798.4	70753.2	70988	68729.8	71125.4				435	52179.1	49823.1	46585	44699.2	36773.7			435	49667.1	41548.1	37507.5	31787.6	29835.5			435	71947.1	74718.5	74031.7	71727.7	73164.3			435	71254.8	73149.5	74259.8	73434.6	74257.4
		436	70959.8	72476.8	71405.1	70390.3	71045			436	69472.6	72841.7	72312.1	71167.7	73387.3				436	53930.1	51512.9	48502.3	46412.5	38673.8			436	51670.1	43077.7	38927.3	32988	31147.8			436	73669	77297.7	76672.6	74474.9	74984.1			436	73465.5	76028.1	76980.5	75477.3	75934.3
		437	72868	74638.1	73229.4	72593.2	73122.4			437	71334.7	74557.8	74756.7	72753.4	75009				437	55880.4	53253.8	49721.2	47776.2	39900.4			437	53111.7	44557.4	40044.5	34537.5	32567.2			437	76378.8	79453.7	77933.3	76079.8	77450.6			437	75623.7	77478	78740.4	77421.9	78367.6
		438	75153.5	76400.7	75320.5	74715.5	74909.4			438	73334.8	76547	76405.3	74450	76759				438	57492.4	54953.6	51761.3	49459.5	41187			438	55077.3	46079.9	41504.5	35593.1	33731.1			438	77962	81021.1	80061.9	78010.4	78952.5			438	77317.6	79240.7	80506.7	79614.9	79987.4
		439	76606	77726.8	76884.2	76028	75972			439	74767.7	77823.8	77990.6	75585.9	77935.3				439	58600.4	56408.9	52733.4	50837.9	42492.7			439	56144	47202.7	42556.6	37052.5	34910.3			439	79704.2	82055	81160.2	79453.4	81088.8			439	78746.8	81002.1	81783.5	80887.8	81277.5
		440	77781.4	79441.7	78211.4	77166.4	77614.1			440	75583.5	78938.4	78988.7	76964.9	79530.9				440	59903.1	57497.4	53899.1	51568.1	43860.6			440	57340.5	48552.4	43912.7	38037.9	35587.2			440	80874.5	83555.5	82428.7	80902.4	81989.8			440	79711.6	82290	83288.7	82232.5	82480.1
		441	78971.6	80565.1	79435	78369.4	78638.9			441	77487.7	80209.8	80215.1	78136.2	80506.2				441	61405.7	58926.3	55563	53117.4	44998.1			441	58795.4	49750.7	44850.5	38969.9	36923.5			441	82407.6	84943.7	83668.5	82418.8	83114.1			441	81813.4	83173.4	84039.7	83316.9	83615.8
		442	80151.1	82352.6	81382.9	79631.3	79941.1			442	78650.9	81648.9	81021.1	79043.7	81583.6				442	62452.6	60045.9	56262	54273.7	46339.1			442	59903.2	50545.6	46389.5	40358	37901.9			442	83683.1	86193.9	84977.4	83630.9	84436.7			442	82586	84839.9	85874.9	84069.9	84653.6
		443	81328.3	83006.3	81751.7	80723.4	80976.8			443	79629.8	82681.5	82318.9	80216	82392.3				443	63300.6	61236.9	57687.3	55205	47771.2			443	61029.2	52041.6	47508	41670.4	38959.6			443	84953	87267.2	86306.1	83724.2	85520.3			443	84163.7	85411	86750.8	85384.2	85796.2
		444	82171.4	84180.7	83047.3	81810.5	81367.6			444	80663.1	82965.1	82947	80871.7	82726.5				444	64677.5	62532.1	58882.1	56496.1	48561.2			444	62113.9	52872.9	48641.3	42489.8	40141.4			444	85973.6	88195.5	87181.7	85322.2	86672.8			444	84449.5	86232.6	87707.9	85715.1	86224.6
		445	83195.1	85075.3	83731.4	82250	82028.1			445	81174.3	83583.3	83298.6	81176.8	84002.3				445	65586.6	62953.2	59717.3	57183.3	49382.9			445	62820.9	53954.9	49610.3	43259.3	41307			445	86574.7	88585.8	87309.2	85943.7	86877.2			445	85309	86689.7	88001.9	87110.3	86864.6
		446	83516.1	85577.4	83931.4	82327.3	82617			446	81778.8	84167.2	84141.1	82053.7	84219.9				446	65887.5	63874.8	60176.8	58124.7	50260.6			446	63702	54591.2	50396.8	44844.7	41913.5			446	86999.6	89550.5	87813.7	87059.3	87873.3			446	86258.6	87365.1	88688.2	87194.1	87657.2
		447	84035.3	85955.2	85129.5	83108.5	83315.5			447	81935.5	84812.8	84199.1	82200.7	83910.9				447	66873.7	64388.3	61004.3	58774.6	51135.9			447	64319.5	55349.3	51410.4	45618.6	43317.1			447	87897.8	89942.2	88516.7	87060.9	88026.9			447	85947.6	87758.4	89042.2	87257.6	87998.7
		448	84430.7	85901.2	84878.2	83090.6	83347.3			448	82595.6	84698.9	84791	82126.2	84443.6				448	67304.4	65162	61802.8	59709.8	51876.4			448	64953.8	55942.3	52192.9	46282.9	43990.9			448	87720.3	90118.7	88697.6	86854.3	88396.1			448	86977.6	88026.6	89370.4	87405.9	87316.5
		449	84457.1	86349.3	84863.3	84027	83178.7			449	82654.8	84756	84791.2	82026	84679.3				449	67720.9	65809.7	62475	59724	52474.1			449	65644.4	56586.9	52677.9	47249.9	44640.8			449	88539.9	90428.6	88518.9	87696.6	88652			449	86677.1	88638.8	88921.8	87832.6	87922.8
		450	84819	85994.6	85357.2	83652.9	83351.5			450	82485.8	84996.3	84611.1	82151.4	84738.3				450	67836.2	66087.1	62573.4	60522.9	53289.5			450	65771.7	57219.2	53585.4	48116.7	45399.5			450	88249.4	90381.2	88921	87310.2	88406.1			450	87393.4	88134.4	89387.7	87706.2	87898.2
		451	84662.1	86338.1	84827.3	83962.6	83307.7			451	82912.6	84603.7	84574.3	82286.4	84467.9				451	68180.2	66526.8	62871	60843.1	54042.1			451	65929.8	57741	53957.8	48956.8	46180.2			451	88484.2	90195	88396.9	87538.6	88263.4			451	87018.6	88171.2	89365	87316.6	87702.9
		452	84932.5	86224.9	85194	83636.6	83304.1			452	82245.8	84814.5	83763	81784.8	84089.4				452	68474.7	66913.4	63441	61662.7	54650.6			452	66036.2	58131	54378.5	49364.6	46625			452	88244.7	90049.9	88583	87339.1	88087.7			452	87063.4	88079	88773.6	87359.3	87491.7
		453	84850.8	85957	84757.9	83740.4	83437.6			453	82568.5	85041.9	84210.6	81491.5	84212				453	68886	67053.9	63637.1	61784.7	55075.8			453	66421.6	58440.9	55296.1	50506.1	47658.7			453	88162.3	89690	88561.4	87324.1	88495.8			453	87319.6	87944.3	88785.5	87347.7	86764.6
		454	84514.1	86569.2	84886.8	83641.2	82991.7			454	82384.3	84260.2	83653.2	81868.1	83899.8				454	69088.8	67564.5	63937.3	62183.2	55495.5			454	66964.5	59096.4	56010.3	50967.8	48087.4			454	88525.8	90032.4	88482.6	87329.1	87923.2			454	86849.8	87966.9	88355.1	87093	87553.5
		455	83886	85566.5	84473	83461.4	82781.1			455	82403.4	83939.2	83582.5	81103.9	83134.1				455	68986.7	67255.6	64213	62086.8	56066.9			455	66391.9	59185.2	56345.4	51120.1	48697.9			455	87790.1	89675.1	87898	86299.9	87897.4			455	86581.9	87252	87997.2	86452.3	87181.2
		456	83665.2	85093.2	84442.8	82657.6	82525.1			456	81736.6	83675.6	83039	81313.8	82821				456	68624	67814.1	64233.8	62573.5	56393.7			456	66860.1	59315.1	56708.3	52004.4	48828.1			456	87328.1	89560.2	87592.8	86620.5	87209.3			456	86305.9	87052.5	88022.4	86620.4	86156.2
		457	83634.6	85379.7	84058.3	82802.6	82273			457	81942.9	83388.4	82880.7	80674.9	83165.5				457	68718.3	67621.2	64461	62809.8	56789.1			457	66970.7	59513.1	56875.4	52491.8	49785.7			457	87886.1	88920.6	87131.2	86236.9	87250.3			457	86118	86516.9	87269.3	86184.7	86142.9
		458	83199.4	84694.3	83717.4	82306.9	81297.4			458	81619.8	82852.7	82326.4	80158.9	82267.2				458	68530.8	67293.7	64377.6	62568.3	57170			458	66676.1	59908.8	57099	52704	49994.8			458	87157.4	88494.3	86711	85395.2	86375			458	85314.4	86324.3	86934.7	85541.9	85319.1
		459	83058.4	84090.2	83232.4	81652.8	80905			459	81242.6	82463.8	82063.3	79356.3	81986.8				459	68597.1	67173.7	64086.1	63056.8	56987.9			459	66586.7	59715.6	57140.4	52726.3	50290.7			459	86027.3	87405.1	86511.9	85490.8	85560.9			459	84572.9	85831.9	86151.2	84847.6	85010.1
		460	81943.6	83306	82404.4	81049.8	80311.4			460	80229.8	81425.8	81002.4	78870.5	80727				460	68294.8	67212.6	64355.9	62299.9	57260.2			460	66468.4	59621.6	57237.1	53107.4	50457.8			460	85260.7	87026.1	85242.2	84494.9	85289.3			460	83968.6	84828.9	85624.7	84093.8	83971.1
		461	81693.6	82968.5	81738.3	80413.4	79395.6			461	79081.7	81269.5	80612.8	78674.5	80382.9				461	67767.9	67022	63877.9	62482.2	57214.5			461	66345.2	59923.6	57498.2	53331.2	50511.8			461	84581.2	86714.9	84699.3	83679.2	84728.3			461	83718.5	83848.8	85030.3	83600.4	83893.5
		462	80632.6	82233.3	81606.6	79602.7	79135.7			462	78615.9	80467.1	79705.5	78190.6	79627.4				462	67446.9	66444.6	63427.4	62354.6	57248.2			462	66005.9	59566.7	57436.6	53533.4	50680.2			462	84280.6	85818.4	84395.2	82978.4	84207.2			462	82961.7	83153.1	84311	82890.9	82789.7
		463	80815.8	81716.9	81171.5	78979.3	78515.2			463	78347.7	80012	79054.9	77712.8	79320.8				463	66888.5	66333.4	63513.2	61624.5	57245.7			463	65439.7	59547.4	57675.1	53284.1	50701.4			463	83442.4	85275.2	83848.3	82818.3	83744.9			463	82836.4	83100.7	83631.4	82297.7	82331.9
		464	79344	81170.7	80473.1	78434.5	78288.8			464	77867.6	78837.9	78367	76680.7	78461				464	66856.7	66232.6	63287.2	62362.4	57106.2			464	65589.5	59374.7	57435.9	53573.2	50899.4			464	83321.4	84118.1	82914.2	81726.3	82855.9			464	81731.5	82127.6	83315.3	81642.3	81925.2
		465	79054.8	80166.7	79193.9	77868.3	77586.8			465	76841	78582.5	78000.8	76503.9	77844.7				465	66527.7	65743	63176.4	61799.9	57161.5			465	64895.3	58960.6	57643	53738.9	50929.7			465	82174.5	83790.4	82135.9	81372.4	81948.5			465	81110.8	81656.2	82502.6	80799.8	81168.5
		466	78098.3	79753.7	78924.7	77259.5	76294			466	76419.4	77438.7	77190.1	75365.6	76448.5				466	66060.5	64866.7	62481.6	60949.2	56481.8			466	64458	58308	56917.4	53581.3	50864			466	81153.7	82648.2	81602.8	80235.9	81156.1			466	80113.2	80416.7	81418.7	79715	80008.3
		467	77336.2	78695.9	77438.5	76332.8	75689.7			467	75519.1	76665	76565.6	73988.6	75767.6				467	64874.3	64203.8	61833.2	60813.7	56348.6			467	64094.2	58423.2	56803.3	53296.8	50720.6			467	80223.1	82163.5	80013.7	79242.2	79984.5			467	79456.2	79531.5	80474.5	79012.4	79263.7
		468	76096.7	77844.9	77062.4	75158.7	74726.8			468	74066.7	75880.9	75123.4	72701	74937.1				468	64066.5	63687.8	60554.9	59820.4	55925.6			468	63565.8	58110.3	56342.5	52781	50344			468	79146.7	81024.1	78699.8	78342.4	78915.3			468	78551.4	78450.7	79344.4	78320.6	78474.8
		469	74668	76330.1	75702	73878.8	73900.7			469	73847.8	74778.1	74027.8	72136.8	73907.5				469	63562.1	63392.9	60780.1	59620	55601.4			469	62398.9	57567.6	56071.8	52650.6	50056.9			469	78174.3	79996.7	77958.8	77287.6	77944.4			469	77675.5	77751.5	78602.8	76822.5	76759.4
		470	74270.2	75353.2	74401.9	72727.4	72432.3			470	72481.8	73879.6	73216.7	71026.5	73166.4				470	62764.1	62490.3	59453.3	58534.5	55218.9			470	61898.3	56731.8	55368.1	52249.1	49818.8			470	77014.5	78311.3	77080.5	76559.6	76717.3			470	76054.9	76313.3	77356	75618	76332.1
		471	73129.2	74557	73325.6	71925.3	71265.9			471	71327.8	72061.9	71589.9	70283.3	72085				471	62108.2	61513.9	58946.2	58360.7	54509.3			471	61205.1	56335.4	55480.5	52070.4	49070			471	75850.3	77628.8	75966.4	75256.5	76039.9			471	74870.9	75091.2	76214.7	74636	74977.6
		472	72166.8	73410.2	72010.7	70626.9	70057.8			472	70434.1	70967.8	70526.9	68619	70167.3				472	61141	60946.2	58240.3	57546.7	53999.6			472	60437.6	55605.5	54255.7	51422.2	48934			472	74637.6	76318.2	74576.2	74035.7	74568.4			472	73979.4	74011.3	74903	73145.5	73877
		473	70653	71672.6	71014.4	69455.8	68737			473	68633	70328.7	69288.9	67419.4	69199.6				473	60000.8	59722	57864.5	56509.1	53711.5			473	59478.9	54788.8	54022.4	50719.6	48472.2			473	73485.7	74369.7	73800	72504.9	73579.2			473	72744.1	72623.4	73740	72368.2	72466.6
		474	69305.5	70415.1	69772.2	68502.9	68183.2			474	67975.9	68815.4	68336.2	66224.6	68207.7				474	59359.8	59198.9	57132.2	55641.1	52872.4			474	58920.5	53974.6	53428.5	50189.8	47816.4			474	72188.2	73773.8	72012.9	71954.2	72266.8			474	71516.5	71756.6	71954.9	70926.6	71116.2
		475	68081.7	69695.1	68504.9	67453.9	66358.6			475	66625.5	67630.6	66834.8	65302.2	66796.8				475	58773.2	58146.9	56077.5	54892.9	52150.7			475	57861.2	52862.2	52747.5	49738.5	47173.7			475	71079.9	72178.9	71103.9	69591	70389.2			475	70238.7	69899.5	71359.3	69496.4	69851.6
		476	67343.1	68033.6	67663	66273.5	65471.4			476	65648.2	66436.3	65979.2	64081.1	65700.8				476	57393	57230.6	55412	54013.1	51512.8			476	56877.6	52800.4	51788.7	49124.5	46523.7			476	69823.6	70784.8	69495	68727.7	69441.5			476	69094.2	68964.3	69945.9	68454.9	68975.6
		477	66124.2	66636.2	65835.7	64613.3	63741.3			477	64283.4	65087.4	64856.6	62908.7	64384.6				477	56328.5	56262.1	54324.7	53167.9	50549.3			477	56049.7	51768.7	51309.4	48539	46309.9			477	68757	69312	68287.5	67670.4	68002.6			477	67463.1	67221.6	68509.5	67217.1	67714.4
		478	64555.2	65560.3	64830.7	63415	63014.4			478	62730.3	63565.7	63707.5	61552.3	63362.3				478	55803.3	55186.4	53374.2	52463.6	49946.5			478	55332.6	50901.2	50630.9	47884.7	45440.6			478	66706.9	68451.3	66676.6	66610.3	67332			478	66483.6	66175.4	67207.8	65517.5	65946.6
		479	63175.6	63860.5	63711	62145.1	61531.4			479	61472.2	62204.2	61908.2	60168.8	62163.4				479	54620.6	54703.8	52250	51402.2	49143.1			479	54048	50061.7	49665.6	47018.8	44765.1			479	65529.3	66922.5	65230.8	65030.3	65320.4			479	64802.9	64627	66138.5	64414	64487
		480	61926.9	62981.8	62184.5	60633.9	59912.8			480	60403.4	61007.7	60537	58995.3	60365.9				480	53131.4	53205.2	51340.4	50767.7	48327.6			480	53154.5	49158.8	49043.4	46486.2	44246.9			480	64394.7	65334.1	64122.8	63191	64523.4			480	63179.6	63481.9	64255.6	62961.1	62972.2
		481	60669.7	61841.5	61140.4	59740.1	58767.6			481	58811	60028	59246.4	57876.4	59131.5				481	52590.5	52581	50390.9	49599.1	47824.5			481	52564.6	48238.6	48068	45938.3	43685.3			481	62870.7	63900.5	62672.3	62197.1	62629.3			481	62649	61921.8	63225	61771.4	62154.2
		482	59623.8	60345.8	59420.2	58676.5	57523.3			482	57711.2	58343.4	57999.3	56568.8	57688.1				482	51432.9	51612.4	49678.9	48833.6	46999.9			482	51420.9	47680	47005.1	45051.6	42746.7			482	61513.7	63141.3	61572.5	61091.6	61683.1			482	61331.3	60676	61610.5	60148.5	60638.8
		483	58145.2	58796.9	58249.1	57089.2	56743			483	56522.5	57071.2	56683	55097.6	56825.9				483	50460.2	50453.1	48912.9	47878.4	46136.2			483	50666.7	46514.9	46535.5	43981.4	42217.3			483	60045.9	61451.7	60366.3	59883.4	59974.1			483	59384.9	59370.9	60603.4	59234.5	59238.8
		484	56759.8	57563.2	57295.9	55777.2	55194.4			484	55406.1	56039.7	55493.6	54356.6	55550.6				484	49808.3	49434.4	47602.5	47138.6	45223.9			484	49627.2	46053.4	45655.2	43297.2	41992.9			484	59466.4	60267	58940.3	58034.1	59002			484	58333.7	58414.5	59068.9	57323	57889.8
		485	55949.5	56207.2	56087.6	54781.6	53806.4			485	54071	54780.8	54390.4	52307.9	54092.8				485	48347.7	48133.1	46770.2	46430.1	44508.5			485	48516.2	44791.6	45039.1	42731.1	41136.6			485	57694.6	58643.4	57407.6	57003.4	57376.8			485	57356.3	56591.3	57846.2	56439.8	56812.4
		486	54189.8	55271.2	54682.7	53693.8	52782.1			486	53104.9	53474.9	52942.9	51599	53182.8				486	47500.6	47772.7	45985	45169.6	43811.8			486	47426.2	44266.6	44407.4	42401.2	40622.4			486	56459.2	57480.1	56538.3	55557.1	56394.2			486	55860.5	55487.3	56598.3	55535.1	55276.3
		487	53219.2	53795.4	53495.9	52383.9	51917.1			487	51864.7	52389.4	51625.7	50080	51860.5				487	46803.6	46701.8	44768.5	44434.6	42747.8			487	46649.9	43417.7	43451.3	41685.7	39859.6			487	54838.4	56079.8	54797.5	54279.7	54791.9			487	54708.2	54114.2	54892.8	54095.4	53911.9
		488	51532.1	52476.6	52282.2	50791.2	50344.5			488	50481.4	50899.2	50551.1	49450.8	50246				488	45813.5	45614.8	43780.4	43568.8	42050.7			488	45494.8	42628.6	42619.7	40688.3	38828.6			488	53981.5	54886.5	53526.3	53007.9	53479.4			488	53340.1	52706.1	53265.7	52453.8	53139.3
		489	50551.2	51749	51145.8	49900.1	49281.2			489	49345.5	49831.8	49581.6	48009.2	49449.2				489	44925.1	44623.7	43452.6	42643	41461.1			489	45247.1	41712	41796.7	40044.4	38059			489	52714.5	53844.8	52367.8	52313.7	52253.8			489	52226.5	51652.1	52540.2	51630.5	51797.7
		490	49321.1	49942.9	50009.1	48827.5	48192.2			490	48162.6	48559	48324.2	46762.8	48428.8				490	43710.5	43585.6	42434	42110.1	40643.7			490	43855.6	40751.9	41038.2	39342	37610.2			490	51713.7	52365.4	51053.4	50806.1	51027.3			490	51095.1	50720.4	51185	50506.4	50579.4
		491	48450.8	49009	48245.9	47665.1	47029.4			491	46871.9	47474.7	46962.3	45810.8	47044.5				491	42616.3	42710.6	41010.5	40891.6	39425.7			491	42948.9	39946.3	40205.1	38787	37084.9			491	50175	51111.6	50006.6	49482.5	49737.6			491	49494.2	49464.4	49886	49104	49381.8
		492	47314.8	48130.3	47635.9	46301.6	45881.9			492	46192.8	46189	46159.2	44748.9	46121.5				492	41648.5	41763.1	40720.1	40240.1	38858.4			492	42274.7	39479.2	39501.3	37971.3	36455.3			492	49307.6	50019.7	49119.9	48417.1	49302.5			492	48703.2	48010.6	48700.1	48008.4	48618
		493	46303	47083.2	46510.3	45409.5	44676.2			493	44686	45580.1	44994.4	43533.5	45212.1				493	40869.1	41270.9	39752	39486.5	38099.4			493	41333.3	38702.1	38794.5	37107.8	35932.7			493	47999	48926.9	47606.2	47359.5	47503.8			493	47492.4	47092.1	47723.7	46598.1	47118.6
		494	45267.7	45316.7	45395	44334.4	43301.6			494	43877.9	44002.9	44031.2	42601.4	43838.3				494	39993.7	40537.2	38838.4	38304.2	37491.4			494	40554.9	37827.6	37928.6	36213.4	35161.5			494	46745.1	47676.8	46485.5	46118.3	46588.3			494	46011.3	46323.1	46303.7	45268	46003.3
		495	43673.4	44911.9	44224.6	43396.3	42860.9			495	42664.5	43071.7	42843.3	41988.5	42732.9				495	39038.9	39699.2	37898	37755.1	36843.2			495	39376.8	37046.3	37370.1	35809.9	34257.8			495	45838.5	46539.4	45394.7	44973.7	45543.3			495	45189.3	45069.7	45426.2	44573.2	44773.3
		496	43285.9	43482	43193.7	42232.6	41650.4			496	41554	42298.1	41925.6	40516.8	41826.6				496	38088.7	38358.2	37216.3	36985	35964.8			496	38638.7	36149.7	36499.2	35186.7	33775.2			496	44591.5	45555.2	44145.1	43765.4	44347.2			496	43818	43752.7	44371.8	43459	43905.7
		497	41859.5	42291	42055	41219	40451			497	40610.4	41107.8	40470.2	39595.9	40919.5				497	37036.7	37862.8	36036.7	36003.5	34853.4			497	37770	35369.9	35515.3	34500.6	33139.7			497	43410.8	44403.3	43002.8	43053.4	43018.1			497	42954.2	42386.9	43209	42435.8	42643.5
		498	40829.5	41527.1	40962.4	40582.5	39707.2			498	39744.5	40058.8	39601.3	38433.1	39470.9				498	36585.4	36808.8	35411.2	35815.9	34496.7			498	37034.9	34538	34937.2	33849.3	32380			498	42445.3	43296.3	41962.3	41725.2	41857.9			498	42166.6	41470.6	41864.7	41239.7	41780.4
		499	39970.2	40034.5	39671.7	39380.3	38899.1			499	38684.3	39166.6	38554	37592.3	38700.2				499	35341.4	36012.4	34800.3	34493.7	33917.5			499	36104.8	34094.3	34130	32746	32011.2			499	40953.1	41938.5	40996.5	40845.2	41599.6			499	41117.1	40604.9	41200	40254.5	40659.4
		500	38586.5	39314.8	38465.1	38263.9	37549.5			500	37552.7	38199	37496.1	36546.9	38144				500	34685.1	34928.8	33899.7	33784.3	33041.7			500	35514.9	32996.2	33531.6	32367	31086.8			500	40204.5	40849.2	40176.3	39479.6	40186.7			500	39873.4	39378.5	39878.5	39285.6	39437.9
[truncated: 153 more columns]

## Sheet: Figure 2b
Figure 2b
	DDM, -Ca									DDM, +Ca											DDM+POPS, -Ca									DDM+POPS, -Ca
	APO			+EPI			+EPI+Gi3			APO			+EPI			+EPI+Gi3					APO			+EPI			+EPI+Gi3			APO			+EPI			+EPI+Gi3						lambda max values:
wavelength	exp 1	exp 2	exp 3	exp 1	exp 2	exp 3	exp 1	exp 2	exp 3	exp 1	exp 2	exp 3	exp 1	exp 2	exp 3	exp 1	exp 2	exp 3	exp 3, read 2	exp 3, read 3	exp 1	exp 2	exp 3	exp 1	exp 2	exp 3	exp 1	exp 2	exp 3	exp 1	exp 2	exp 3	exp 1	exp 2	exp 3	exp 1	exp 2	exp 3	exp 3, read 2
420	25398.4	25377.9	154445	20842.5	21614.5	109284	19802.8	20535.6	92633.3	31277.6	26875.7	149051	21286	22138.3	107500	19494.8	20584.9	90902.3	89475.1	92761.5	26530.6	27663.5	138763	23677	23742.2	106479	22121.2	23553.1	108263	26822.4	29205.8	153452	22456.8	21585.2	120490	17773.9	17732.3	92919.3	90601.2			DDM:
421	28067	28224.6	171210	22858.8	23906.1	120334	21998.6	22329.8	102119	33974.8	29771.8	164588	23427.1	24278.8	118657	21319.4	22506.4	100423	98647.7	102056	28991	30609.1	153181	26180.8	26045.3	117401	24582.1	25903	119409	29790.7	31771.1	169158	24791.5	23985.4	132371	19704.8	19533.8	102239	100226				APO					+EPI
422	30456.2	30404.8	185933	25208.9	25847.1	130398	23589.3	24412.5	109898	36725.3	32518.1	178786	25348.2	26061	128398	23129.7	24403.1	108467	106415	109368	31728.7	33044.9	166333	28259.4	27988	127003	26670.4	27762.1	129367	32415.3	34477.2	184217	26770.3	25639.6	143415	21077.9	21020.5	109732	107978
423	32507.5	32491.3	199841	26724	27547.2	139766	25003.6	25879.9	117709	39078.2	34642	193092	27227.6	27764.6	137746	24712.3	25880.1	115187	113693	116132	33901.2	35211.1	177584	30078.5	29889.6	135220	28286	29658	137808	34882.8	36894.7	197176	28444.1	27220.6	152762	22233.1	22133.3	116838	114244				exp 1	exp 2	exp 3	avg	s.e.m	exp 1	exp 2
424	34783.7	34909.8	213320	28453.2	29372.1	148463	26406.7	27464.2	123975	41398.3	36942	206295	28740.5	29422	145511	26131.3	27190.3	120842	119433	121639	35918.5	37406.8	189239	31853.2	31437.3	143364	30175.4	31004.7	145760	36992.2	39069.7	210704	30219	28860.4	162135	23388	23098.2	123321	120131			-Ca	453	453	448	451.333	1.66667	457	457
425	36583.1	36726.8	226047	29814.4	30816.6	155668	27636	28692.9	128829	43519.8	38755.1	218386	30300.7	30722.5	152188	27388.4	28896.9	126541	123761	126744	37686	39475.9	199529	33334.4	32864.6	150100	31435.2	32643.4	152219	39052.3	41070.8	221851	31941.6	30324.1	170048	24648	24263.3	127583	125501			+10mM Ca	451	452	449	450.667	0.881917	457	457
426	38667.3	38994.4	237753	31346.8	32455.9	163372	29161.6	30117.7	135136	45797.3	41410.8	229880	31870.8	32423	159660	28749.7	30145.7	131963	129457	131779	39887	41534.3	210356	34699.6	34544.6	157265	32983.4	34139.6	159409	41201.3	43557.1	233754	33370.6	32022.1	178653	25421.7	25032.8	132431	129846
427	40519.8	40977.7	248666	32600.5	33975.7	169663	30247.9	31674.7	139425	48035.9	43426.6	240860	33336.6	33869.5	165974	30013.9	31820.2	136218	133628	136262	41984.4	43286.2	219717	36318.5	36172.5	164191	34741.4	35495.2	166380	43144.9	45815.2	245030	34948.8	33330.1	186300	26407.8	25877.2	137615	134488
428	42326.8	43100.6	261621	34334.3	35865.6	177515	31886.8	33257.6	145050	50092.5	45882.7	253417	34688.7	35611.3	173768	31226.3	33165.1	141862	139376	141900	43820.3	45621.2	231069	38201.9	37774	171348	36369.2	37270.4	173813	45235	48288.3	257011	36757.9	35084.7	194430	27560.4	27155.8	143110	140082
429	44883.5	45273.6	272620	36271.2	37432	185112	33339.7	34805	150438	52505.2	48249.7	264609	36031.3	37377.6	181127	32926.4	34479.2	147643	144460	147181	45894.9	47710.9	241179	39936	39302.6	177929	37764.4	39094	181516	47698	50436.8	269696	38436.7	36644.8	203233	28872.4	28289	149014	145537
430	46929.4	47597.8	285548	38093.6	39494.9	193649	35315.1	36558.8	157385	55174.4	50639.8	276461	38531.2	39326.9	188932	34369.9	36545.6	153414	150906	153028	48048.9	50341.1	253214	41588.5	41593.8	186576	39925.8	40981	189811	50226.3	53189.9	281352	40215.1	38733.7	212879	30341.4	29656.7	155037	152106
431	49204.1	50255.2	297936	40012.4	41444.9	201742	36644.4	38403.6	163703	57635.8	52969.7	288223	40285.3	41222.9	197056	36020	37921.8	160060	157234	159216	50342.4	52853.7	264445	43598.4	43056.5	195794	41643.1	42442.8	197715	52523.7	55585.7	293224	42353.1	40456.4	220860	31741.6	30868.2	161745	157853
432	51999.9	52371.8	309823	42170.6	43696.6	210006	38880.1	40708.6	171320	59476.8	55834.7	300678	42407.9	43341.8	206444	37894.3	39926.9	167031	165008	166265	52892.2	55043	275943	45493.7	45428.4	204183	43717.1	44914.7	207518	55045.1	58420.8	305386	44579.3	42497.8	231232	33353.4	32797.9	168768	165137
433	53665.3	54533.1	319991	43937.3	45424	217558	40570.8	42354.4	178473	61764	57912.3	310816	43894.7	45218.8	213757	39591	41579.3	174004	170803	172795	54968.8	57479.3	286868	47310	47461.2	213574	45766.3	46699.9	216204	57304.5	60132.8	315506	46148	44195.6	239546	34605.6	33874.3	175105	171771
434	56215.6	57093.7	330312	45951.1	47833.8	226096	42346.8	44388.1	185561	63569.9	60211.8	320855	46114.1	46978.6	221049	41101.9	43545.7	181147	177643	180099	57222.8	59617.4	296928	49449.3	49263.1	222268	47374.2	48783.9	224757	59714.2	62407.5	327141	48240.2	46071.5	247953	36186.9	35413.9	183057	179167
435	58035.2	59043.6	338569	47715.2	49380.9	232802	44019.4	46210.1	191255	65650.6	62416	329935	47786.6	48656.1	228771	42905	44777.3	186093	183791	186506	59171.7	61600.8	307171	51081.7	50675.4	229831	49410	50156.4	232723	61825.1	64738.4	336172	49858.8	47828.7	256132	37498.2	36869.8	189151	185503
436	59746.2	60967	347101	49474.4	51404.6	239882	45612.1	47764.7	198181	67656.2	64206.5	337827	49524	50364.1	236019	44255.3	47364.2	193597	189593	192260	61106.9	63317.7	317647	52724.1	52889.6	237961	50845.4	51949.2	240992	63640.9	66128.4	345455	51507.6	49586.5	263988	39085.6	38285.3	196263	192339
437	61677	62870	354868	51330	52843.4	246877	47154	49458.8	204130	69490	66300.8	344343	50971.2	51796.6	242224	45908.8	48298.8	199057	195885	198203	62551.9	65386.5	325126	54314	54128.1	246094	52334	53724	249222	65198.3	68424.5	353005	53052.3	50846.6	270202	40394.6	39552.1	202748	198336
438	63256.7	64399.4	360298	52871.3	54707.4	252260	48978.9	50998.1	210081	70767.9	67343.8	350508	52533.5	53600.4	247929	47297.1	49980.3	204722	201456	204235	64440.6	66857.2	333523	56109.1	55726.7	252475	54026	55456.5	256298	66943.7	70048.6	360377	54893.4	52727.6	277023	41733.3	40981.1	208206	204250
439	64838.4	66031.4	366653	54249.2	56067.6	258011	50070.2	52337.5	215562	71836.3	69391.5	356510	53722.5	54636.3	253663	48497.4	51216	209983	206619	208725	65554.9	68145.9	339667	57556	57243.6	258989	54999.6	56423.3	262673	68348.8	71225.6	365994	56102.3	53727.7	282713	42918.4	42020	213833	209858
440	66211.7	67134.3	370539	55486	57378.2	262863	51139.8	53948.2	219522	73330	70261	360665	55082.7	56000.1	258737	49683.3	52507.2	215131	211521	213575	66501.3	69916	346719	58960.5	58242.9	265520	56503.6	57520.5	268531	69445.6	72381.3	371778	57503.7	54907.9	289433	44303.8	43217.6	219854	215292
441	67449.8	68579	375081	56694.4	58426.3	267746	52590.5	55375.4	225204	74298.7	71444.5	365118	56419.9	56735.6	262878	50774.3	53398	219219	216061	219095	68196.5	70697.2	352479	59964.6	59456.6	271029	57730.8	58869.6	274458	71082.2	73603.4	376520	58501.9	56389.8	293291	45226.4	44299.3	223908	219892
442	68058.9	69837.4	378188	58212.4	60039.3	272015	54190.8	56409.2	229854	75007.4	73022.1	369722	57191.6	58139.3	268250	52026.5	54736.8	223991	221136	223600	69227.8	72015.4	358246	60982.2	61007.5	276799	59134.7	60103.9	280328	71855.7	74625.2	381047	59399.7	57242.9	299093	46526.3	45374.6	229956	226098
443	69219.9	70743.1	381510	58996.6	61231.4	276115	55281.3	57506.3	233987	76023.2	73980.7	372619	58636.1	59239.6	272106	53002.9	55792.6	228800	225511	228269	70324	72760.2	362800	62472.7	62000.8	281947	60408.8	61239.7	285226	72812.2	75370.4	385225	60471.1	58083.2	302646	47430	46463.5	234237	229940
444	69959.1	71566.4	383997	60464.7	62222.6	279791	56301.8	58573	238975	76702.5	74463.2	374888	59543	60161.6	275690	54115.5	56746.3	232413	229502	232344	71496.4	74045.1	366187	63442.6	62941.5	287341	61451.6	62424.5	289758	73731.6	76478.5	387278	62025.9	58736.6	307512	48067.9	47449.9	239534	234252
445	70668.8	72751.7	386292	60785.4	62968.7	283430	57058	59738.6	241800	77329.5	75116.8	376657	60567.3	60987	279507	54853	57383.5	236376	233604	235609	71814.3	74652.3	370397	64155.5	63484	292021	61774.6	63056.6	294287	74072.4	77382.7	390310	62579.9	59659.9	309792	49268.2	48313.5	242630	239357
446	71054.6	73014.4	386478	62114.3	64305.5	285656	57697.5	60903.3	245456	77657.5	75741.6	377798	61218.6	61423.3	282248	55820.1	58663.7	239538	236812	239329	72348.2	74944.7	373018	64861.7	64595.2	295247	62684.7	64096.4	298082	74482.5	77668.1	391025	63096.1	60602.1	312774	50176	49208	246780	242734
447	71670.7	73901	387565	62654.5	64592.6	288158	58458	61369	249042	78247.5	76474	378139	62095.6	62272.8	284572	56433.7	59157.8	243224	240422	242898	72761	75502.2	375898	65426.2	65249.3	298685	63636.7	64223.3	301394	75128.4	77810.6	392354	63617.2	61072.7	314769	50747.4	49852.5	249922	246661
448	72115.1	74359.5	387892	63273.4	65328.6	290840	59482.6	62119.9	252296	78420.5	76611.2	378411	62188.5	62817.8	287357	56723.9	59807.8	246486	242870	245356	73122.9	75890.1	376429	66359	65834.5	301944	63845.4	65391.3	304573	75324.7	78070.6	392820	64045.7	61539.5	316998	51656.2	50674.9	253720	249631
449	72226.7	74150.8	386617	63994.5	65710.7	293394	59767.6	63042.5	254915	78681.8	77089.1	377942	62851.4	63427.6	289061	57883.1	60218.2	248872	245977	247577	73699	76040.6	377324	66534.5	66200.7	303069	64476.8	65782.9	306481	75513.4	78322.3	392634	64503.8	62137.4	318498	52174.7	50985.7	257013	253210
450	72562.4	74315.3	385687	63798.9	66206.9	294371	60532.7	62945.6	257726	78713.5	77095.2	378010	63151.3	63634	290211	57878.4	61013.4	251406	248224	249690	73591.6	76531.2	377934	67004.8	66463.1	304871	64457.6	65695.2	308143	75442	77998.8	392073	65057.7	62254	319061	52851.7	51628.6	259540	254999
451	72533	74518.6	385274	64222.8	66539.3	295021	60918.3	63759.3	259790	78442.8	77253.4	376343	63876.8	64210.3	291896	58252.9	61305.7	253780	250889	252592	73799.4	76739	378883	67670.1	66677.6	307480	64967.6	66201.3	310480	75360.5	78017.7	391937	65166.3	62564.6	320417	53379.7	52306	261950	258042
452	72881.9	74832.3	384280	64885.2	67174.9	297357	61694.3	64263.1	262066	78594.8	77193.4	376095	64037.7	64460.7	293842	58954.5	61740.4	256037	252512	255178	73720.4	76233.6	379007	67709	66974.6	309724	65247.8	66528.3	312732	75928.1	78367.6	391198	65299.2	62705.2	322139	53566.3	52744.5	264074	259866
453	72797.6	74733.6	382983	65297.5	66992.8	297995	61901.4	64872.7	263971	78465	77281.3	374739	64192.7	64808	294601	59291.7	61810.4	258543	254690	256555	73852.6	76800.1	378088	68033.4	67478.3	311143	65552.6	66597.9	314161	75770.8	77817.5	390141	65577.6	63097.2	322746	54037.2	53000.8	267212	262030
454	72704	74770.4	381701	65529.9	67438.6	299197	62255.8	64850.5	265617	78646.4	77077.8	373255	64632.9	65195.9	296564	59420.9	62102.2	259676	256479	258353	74416	76504.8	378782	68206.2	67541.6	312102	65601.1	66978	314801	75240.5	78150.3	388725	65791.6	63108.9	323118	54852.2	53623.9	268639	264586
455	72487	75021.8	380154	65638.5	68040.8	299613	62412.5	65251.8	267767	78414	76827.8	372061	64551.1	65056	296702	59744.9	62156.1	261323	258816	259201	73824.4	76149.5	377058	68259.8	67961.8	312462	65915.2	67184.4	316510	75221.3	77280.4	386784	65772	62881.9	322499	54862	53712.6	270574	265498
456	72646.7	74733.2	379380	65644	67862.4	300434	62455.9	65455.2	269300	78015	76744.4	370797	64923.9	65751.6	298001	60161.6	62748.2	263233	260618	261610	73910.7	76244.4	377641	68603.4	67331.7	313487	66299.2	67412.7	317499	74995.4	77420.6	385766	65832	63523.1	323634	55238.5	54325.7	272171	268279
457	72105.1	74192	377211	66063.6	67559.5	300622	62695.5	65831.8	270592	77829.2	76248.6	370577	65100.3	65070	298623	60227.4	62724.3	264252	262629	262532	73156.9	76056.9	375816	68163.7	67796.8	313760	66282.6	66834.3	317176	74446.9	76988.3	385125	65775.7	63451.5	323766	55411.2	54515.7	273271	269432
458	71754.9	74609.1	374748	65825.4	67582.9	301055	62816.4	65966.9	271554	76888.9	76397.3	367348	65085.8	65352.1	298346	60304.1	62571.3	265493	262967	263327	72926.7	75728.8	374678	68331.1	67980.4	314069	66171.3	67208.6	317110	74186	76885	382505	65498.3	63163.6	322561	55747.2	54272.6	274419	270306
459	71425	73953.8	372750	65576.3	67841.3	300429	62792	65701.2	271307	77045.8	75651.6	364368	64674.6	65133.1	297880	60153.5	62961.1	265717	262951	264026	72588.8	75016.1	372925	68096.3	67505.9	313490	66138.6	67113.8	317671	73890.1	76419.3	379728	65541.7	62791.4	321832	55682.7	54610.8	274935	270558
460	71040.2	73464.2	369023	65346.9	67256.3	298550	62230.3	65892.2	271877	76519.2	75425.8	362020	64316.6	65127.5	296728	60034.4	62881.2	265556	263176	262780	71949.6	74302.1	369313	67795.6	67328.8	312587	65949.5	66732.3	315221	73552.1	75710.2	375526	65263.1	62658.7	319910	55408.8	54502.8	274680	270854
461	70833	72855.7	365889	65329.6	67185.4	298334	62386.5	65792.9	272000	76107.3	74903.2	359983	64021.3	64774.9	297019	59872.2	62696.3	265995	263423	264666	71487.4	73994.5	367878	67568.4	67024.7	312161	65528.2	66879.3	315475	72630.8	75192.6	374438	64769	62403.2	318686	55719.4	54783.8	275062	270516
462	70103.9	72437.4	363237	64848.1	67098.2	297482	62399.2	65624.4	271790	75246.4	74106.4	356389	64027	64560.3	295940	59801.6	62355.5	265669	263508	264230	71153.4	73588.9	365364	66982.1	66428.9	310267	64672.6	66027.1	314116	72272.6	74461.7	371208	64705.6	62056.5	317097	55742.3	54602.4	274453	270448
463	69703.5	72171.5	361679	64714.2	66793.9	296501	61858.2	65244.8	271328	74842.8	73662.9	354977	63953.3	64312.2	295696	59957.7	62273.5	266025	263424	263609	70470.7	72923	363285	66857.8	66164.7	310026	65080.1	65787.1	313578	71950.6	74223.9	368590	64353.8	61919.8	316071	55765.6	54391.6	274628	270399
464	69377.2	71455.8	358049	64088.2	66365.6	295507	61802.1	65241.8	271424	74496.3	73367	351763	63436.9	63593	294523	59690.6	61964.9	265609	262287	263417	70545.3	72407.3	361000	66867	66078.5	309065	64682.8	65483.7	312241	71470.7	73448.2	365359	63972.2	61640.8	314694	55270.8	54497.6	274241	270268
465	69034.3	71120.8	355570	63774.6	65717.7	294173	61740.2	64485.7	270639	73672.5	73015.6	349315	62850.6	63781.8	294011	59254.7	61748.1	265096	262237	262985	69804.1	72054.9	357159	66357.5	65750.2	308109	64168.9	65120.8	309933	70302.2	73015.1	362682	63679.2	61392.4	312167	55490.4	54187.1	274176	269746
466	68574.3	70319.8	351648	63727.4	65660.9	291847	61105	64338.2	269435	72822.1	71818.9	345574	62611.3	63272.8	291244	58782.5	61371.2	264289	260733	262654	68815.7	70884.7	354907	65690.8	64748	305022	63713.6	64662.6	308922	69961.1	71652.8	358827	63411.4	60424.1	310125	55176.8	54135.3	272367	268896
467	67340.6	69449.4	346626	63248.8	64583.1	289988	60773.7	63665.9	266775	72013.1	71426.6	339969	62243.1	62132.8	288357	58541.9	60882.1	262000	259682	259599	67927.2	70429.5	349734	65248	64203.8	302921	63444.2	63821.3	307432	69135.6	71041.6	354237	62816.5	60311.3	306445	54632.7	53789.2	270786	267080
468	66566.1	68586.8	342655	62457	64453.8	286222	60319.2	63349	264836	71027.9	70334.6	336556	61621.8	61874.5	287209	57774.4	60576.5	260135	258013	258119	66941.9	69143	345709	64526	63668.3	299544	62160.6	63066.2	303281	68032.6	70191.8	349685	61589.3	59412.7	303860	54137.8	53092.6	268144	264907
469	65639	67745.2	337619	61605.8	63587.9	283612	60010.3	62222	263305	70147.8	69281	331664	60804.4	61145.8	283402	57694.5	59618.8	258468	255532	256526	66155.6	68475.4	341125	63860.9	62818.9	297849	61314	62739.6	300199	67124	69433.4	345824	61046.1	59028	300291	53868.8	52364.4	267157	263117
470	64635.2	66920.9	332394	60890.7	63186.9	281082	59289.6	62171.7	260912	68888	68596.7	327366	60251.4	60716.8	280425	56570.7	58924.3	256261	253996	254310	65356.4	67414.2	337292	63086.8	61989.9	293792	60983.3	61916.5	297895	66459.8	68426.4	340175	60478.7	58108.1	297375	53294.2	52271.9	264921	261063
471	64064	65782	328705	60229.5	62390.8	277157	57979.4	61188.7	257957	68134.3	67581.9	322550	59298.6	59984.5	277318	55932.4	58501.8	253301	251819	251482	64780	66374.8	332445	62701.9	61335.5	290148	60366.4	60963.8	293811	65527	67279	335282	59904.9	57544.7	293005	52625.9	51711.9	262226	258829
472	62892.1	64863.7	321913	59651.3	61369.3	273943	57802.6	60503.2	255025	66890.7	66450.6	316540	58834.5	59099.4	273393	55256.8	57590.1	250996	248658	248650	63169.9	65384.7	327548	61344.4	60551.8	287511	59285.7	60606.9	290279	64290.1	66358	329485	58889.2	56675.9	289712	52271.9	50995.5	259120	255971
473	62291.6	63859.2	316921	58850.7	60656.3	270225	56783.7	59574.4	252826	65744.1	65225.6	311865	57919.2	58301.8	270254	54339.1	57067.2	248591	245637	246460	62477.3	64335	323357	60725.9	59766.2	283273	58647.5	59511	286175	63501.5	65397	324829	57976.7	55827	285580	51704.4	50328.8	256722	253234
474	60707.1	62708.1	311011	58045.7	59619.8	266286	56392.7	58686.2	248958	64826.6	64674	306940	56721.8	57667.1	266613	53978.9	56321.2	244228	242696	242999	61166.7	63034.6	317483	59452.3	58891.7	279606	57616.4	58495.4	283141	62156.3	64335.6	319030	56891.9	55081.4	281100	51507.9	50005.6	253226	250202
475	59913.7	61782.5	305766	57239.1	58961.6	262336	55244.6	58245.6	245654	63556.7	63535.5	300879	56346	56603.1	263049	53386.2	55343	242024	239867	239197	60243.8	62181.2	312855	58843.3	57804.9	275574	56833.3	57333.4	278577	61089.8	62672.2	313499	55968.8	54203.8	276152	50322.3	49279.5	250419	246700
476	58742.5	60842	299318	55956.2	57693	258883	54603.8	57170.3	241711	62064.7	62205.3	295351	55430	55647.7	259218	52339.4	54703.8	238506	236517	235995	59460.8	61130.1	307307	57667.8	57525	271509	56035	56836.1	275052	60187.5	61639.1	307278	55216.8	53389.4	272230	49676.3	48606.1	245969	244549
477	57785.8	59693.6	294039	55175.6	56818.9	254137	53746.6	56242.5	239645	61187.9	60726.5	288888	54583.5	54574.7	255072	51588.4	54023.3	234584	233559	233538	58403.4	59854	301935	56864.9	56132.3	267658	55091.7	55830.6	270352	58998.8	60537.8	301348	54400.4	52043.6	267697	48834.2	47619.7	243243	240131
478	56724.8	58519.8	288319	54041.4	55944.8	250686	52674.2	55420.8	236112	60085.9	59754.8	284661	53295.5	53804.4	251106	50721	52676.7	231549	229321	229292	56983.5	59000.3	295882	55675.8	55380.9	263022	53741	54924	266229	57564.8	59608.6	295994	53569	51501.8	262816	48145.5	47061.6	239710	236381
479	55434.6	57792.1	281644	53270.6	54895	245708	51579.6	54319.8	232092	58547.2	58439.8	277875	52456	52944	247152	50094.1	52149.4	227497	226087	225509	55664.6	57822.5	290465	54552	54224.9	258736	53259.1	53709.8	261405	56428.1	57635.9	289581	52329.4	50378.3	258273	47435.1	46291.5	234938	233121
480	54362.8	55987.4	275451	52372.3	53887.1	241627	50662.7	53372	227649	57360.1	57200.1	271871	51455.4	52034.4	242969	48804.3	51041.8	224293	222678	222508	54730	56141.7	284654	53739.1	52908.3	254205	52347.5	52822.6	257690	55609.8	57306.2	284113	51596	49770.2	253162	46336.3	45513.9	232819	229261
481	53791	55093.4	270626	50942.9	52630	237793	50376.2	52580.5	224168	56429.5	56225.9	266051	50756.3	50927.7	239100	48235.3	50125.6	220612	219121	218751	53998.8	55332.2	279737	52370	52303.7	249971	51221.5	51787.3	252639	54317.9	55936.7	277897	50791	48955.2	248380	45823.7	45012.9	228231	226055
482	52370.4	53565.2	264260	50599.9	51808.5	233211	49406.2	51558.6	220939	54930.5	55100.7	261248	49948.6	49864.4	234364	47227.9	48990.4	216977	215342	215340	52655.2	54368.8	273235	51785.9	51042.9	245703	50181.1	50611.6	248467	53200.6	54762.9	273091	49363.3	47507.4	244792	45134	44122.7	225171	222551
483	51093.6	52984.5	258301	49401.7	50849.9	229037	48129.4	50670.6	216778	53842.7	53849.4	254390	49097.1	49394.4	230045	46588	48444.3	212731	211711	211496	51334.2	53116.1	268172	50765	50346.9	240785	49060.5	50017.3	244811	51952.1	53540.3	266224	48314.3	46804.8	239620	44269.7	43034.5	221243	218079
484	50216.9	51609.1	252780	48622.2	50076.7	224473	47666.7	49781.3	212682	52587.2	53078.4	248994	47653.3	48049.1	225988	45621.3	47550.1	209755	207896	208158	50402.3	51797.3	263121	49729.2	49271.4	236635	48209	49050.4	239876	50893.7	52482.9	260528	47453.9	45881.3	235242	43355.9	42854.5	217479	214703
485	48778.3	50282.5	246796	47581.6	48750.1	219728	46385.7	48710.8	208971	51173.3	51427.8	243502	46888.3	46862.9	222138	44488	46605.6	205607	204608	204254	48878.1	50638.8	257405	48553.6	48244.1	231805	47049.5	47667.9	234428	49703.5	50977.9	254682	46432.2	44583.6	229452	42489	41887.4	213108	211761
486	48107.3	49562.7	242136	46699.8	48142.8	215726	45524.4	47927.9	205068	50408	50458.9	238057	45886.7	46168.4	218840	44012.5	45803.9	202712	200960	199969	48284.5	49537.3	251481	47869.2	47025.6	227047	46342.7	46772.4	230510	48647.4	49975.1	248703	45365.6	43846	225380	41649.4	40932.4	209849	207892
487	46731.8	48187.8	236131	45946	47040	211955	44488.2	46870.7	201952	49359.9	49020.8	232461	44588.6	45379.4	213855	43074.1	44685.1	199027	197260	196834	47110.7	48821.9	245869	46669.5	46256.3	222835	45362.8	45891.5	225811	47391.6	49122.4	243950	44519	43046.6	221402	41153	40207.9	205914	203868
488	45710.5	47427.6	229801	44735.6	45951.2	207061	43727.7	45777.9	198027	48088.5	47945.2	227712	44046.2	44359.7	209872	42288.6	43814.5	195142	193950	193166	45875.4	47894.5	240636	45850.3	45389.7	217782	44292.8	45030.4	221490	46439.1	47802.2	237837	43897.6	42381.4	216561	40326.4	39535.9	202047	199878
489	44686.6	46369.7	224737	43958.5	44985.7	203490	42675.5	44674	194610	47154.3	47332.9	222120	42995.5	43365.8	205499	41213.2	42994.3	192040	189811	190163	44836.8	46456.7	235448	44877.9	44534.4	214625	43357.8	44251.6	217427	45440.2	46889	233111	42446.8	41447	212099	39698.5	38888.1	199406	197094
490	43983.9	45716.3	220430	43020.6	44195.5	198854	41751.6	44132.2	190515	46066.9	45727.9	216410	42371.6	42340.5	201981	40452.3	42102.3	187365	186499	186092	43784.6	45235.1	229786	43779.8	43531.3	209952	42359.6	43355.2	212750	44522.9	45792	226341	41890.2	40573.4	207726	38669.4	38075	194463	193001
491	42894.3	44117.8	213907	41937.5	43152.4	195669	41069.4	43125.6	187069	44949.7	44760.2	211530	41228.3	41519.7	198113	39529.2	41320.3	183671	182985	183173	43020.6	44345.8	224826	42818.9	42570.6	206150	41139.5	42236.1	208438	43385.8	44612	221596	40787.7	39561.2	203610	37964.3	37193.6	191397	188781
492	41672.2	43171.5	210071	41387.6	42318.2	191924	40265.5	42532.7	184429	43618.3	44068.3	207407	40137.4	40309.8	195072	38648.1	40589.1	181278	179979	180208	42008.9	43354.7	220169	41890.1	41669.9	202579	40777.1	41545.5	204762	42570	43773.9	217282	40026.8	38651.2	199221	37169.8	37005.5	188448	186019
493	40842.4	42394.8	205565	40046.6	41262	187855	39471.9	41427.1	179633	42746.5	43114.6	202182	40026.1	39850.7	190837	38077.8	39696.6	177603	175740	175865	41042	42587.9	214685	41044.2	41022.4	197418	40066.5	40761.3	199372	41096.4	42509.3	212198	39443.2	38089.9	195174	36635.3	36025.6	184147	182601
494	40189	41277.7	200102	39290.1	40462.4	184399	38608.9	40429.7	176625	41761.3	41729.3	197268	38953.7	39150	187724	37530.7	38719.1	174405	172506	173167	40056.2	41245.5	209965	39977.4	39710	193701	38766.1	39356.6	196123	40309.8	41459	206844	38336.7	37087.9	190863	35795.5	35030.4	181093	178955
495	38767.2	40191.9	195416	38457.3	39594.9	179919	37782.2	39898	173513	40850.4	41317.4	192806	37967.6	38298.7	182840	36081.6	38022.3	171269	169645	169721	39442	40359.4	205060	39059.7	39086.9	189841	38112.3	38816.9	192351	39262.7	40672.4	202295	37473.7	36421.6	187141	35019.8	34158.2	177098	175583
496	38089	39069.5	191182	37753.5	38803.5	176702	36930.4	39002.8	169497	39733.7	39991.2	188391	37131.9	37271.1	179192	35574.2	36780.3	167369	166468	166208	38127.5	39560.4	200557	38463.9	38020.4	185311	37290.3	37958.2	187869	38278.3	39633	197090	36510	35258.2	182191	34413.3	33443.1	173408	171741
497	37233.6	38216	185549	36841.7	37825.9	172834	36136	37882	165912	38758.8	39183.2	183582	36019.1	36472.1	175999	34746.2	36284.6	163420	163217	162814	37304.7	38163.6	195496	37400.2	37177.6	181132	36197.4	37175.4	183653	36968.4	38423.2	191459	35476.9	34590.7	178479	33363.7	33141.1	170443	167628
498	36252.9	37569.5	180722	36049.3	36837.3	169052	35299.9	37044.7	162515	38027.2	38071.4	179213	35361.6	35750.9	172405	34239.3	35435.1	161061	159311	159582	36384.5	37440.4	190978	36789	36483.7	177785	35437.5	36047.2	179493	36614.6	37681.8	187842	35080.5	33563.2	174179	32883	32141.7	166522	164967
499	35350.4	36667.6	177153	35075.8	35972.6	165411	34594	36167.2	159199	36835.1	36850.2	174964	34622.4	34752.9	168544	33074.5	34723.1	157171	156349	155389	35464.2	36489	186188	35620.3	35167.1	173084	34895.9	35196.6	175863	35473.4	36512.9	183170	34102.8	32884.1	170445	32228.3	31521.6	162663	161355
500	34400.3	35490.1	171999	34433.8	35199.2	160943	33881.7	35752.8	155015	36156.2	36104.3	169680	33842	33917.4	165322	32532.5	33755.7	153698	152715	152529	34693	35804.3	181022	34600.9	34582.9	169099	33811.8	34526.6	171720	34348.5	35679.9	177884	33090.2	32127.9	166353	31381.4	30815.7	159204	157494
[truncated: 23 more columns]

## Sheet: Figure 3
Figure 3	exp 1, APO, 0mm CaCl2:	wavelength	0uM Gs	0.3uM Gs	0.6uM Gs	1.2uM Gs		10mM CaCl2:	wavelength	0uM Gs	0.3uM Gs	0.6uM Gs	1.2uM Gs		exp 2, APO, 0mm CaCl2:	wavelength	0uM Gs	0.3uM Gs	0.6uM Gs	1.2uM Gs			10mM CaCl2:	wavelength	0uM Gs	0.3uM Gs	0.6uM Gs	1.2uM Gs		exp 3, APO, 0mm CaCl2:	wavelength	0uM Gs	0.3uM Gs	0.6uM Gs	1.2uM Gs				10mM CaCl:		wavelength	0uM Gs	0.3uM Gs	0.6uM Gs	1.2uM Gs		exp 4, APO, 0mm CaCl2:	wavelength	0uM Gs
		420	30577	25018.9	20237.7	16695.3			420	30768.1	28463.3	21839.4	17727.1			420	29403.5	25219.2	22188.4	16698				420	28583.3	26672.7	22658.4	17715.2			420	30090.5	26698.4	20040	16322.6						420	31660.3	27439	21291.3	16505.5			420	30495.1
		421	33710.3	27649.2	21946	18316.9			421	33686.7	31054.1	24394.5	19631.3			421	32396.2	27702.6	24381.4	18141.4				421	31760.6	29344.3	24720.3	19417.3			421	33125.9	29213.8	22118.7	17934.2						421	34875.8	30276	23553.6	18195.3			421	33890.2
		422	36429.4	29658.9	23806.2	19579.8			422	36717	33508.3	26096.8	20688.4			422	34711.1	29752.6	26038.5	19429.4				422	34187.2	31851.5	26848.2	20656.2			422	36331.1	31280.6	23635.6	18905.4						422	37871.8	32916.9	25222.4	19335.2			422	36274.7
		423	38832.3	31782.9	25470.5	20584.9			423	39099.2	35670.3	27813.4	22026.9			423	37286.2	31939.4	27563.4	20293.1				423	36756.8	34201.6	28547.4	21776.6			423	38708.7	33212.9	25097.8	19856						423	40622.8	34572	27131	20579.1			423	39178.7
		424	41520.4	33629.8	26820.5	21617.8			424	41755.2	38254.4	29544.8	23155.9			424	39725.4	33738.3	29024.1	21205.2				424	38955.5	36041.9	29906.3	22749.5			424	40687.7	35133.9	26564.1	20509.1						424	43137.8	36984.8	28355.2	21350.1			424	41728.3
		425	43629.8	35458.2	27735.9	22250.8			425	44181.7	39933.6	30818.5	23813.6			425	42118.7	35603.1	29933.2	21664.4				425	41387.9	38020.5	31737	23466.6			425	43112.2	36733.4	27577.2	21197.1						425	45814.3	38978.6	29585.6	21815.4			425	43805.6
		426	45963.9	37129.5	29138.4	22984.4			426	46616.5	42447.9	32380.9	24901.3			426	44247.7	37510.3	31488.5	22457				426	43840.4	40061.3	32871.5	24658.6			426	45664	38509.9	28710.5	22142.9						426	48483.8	40964	31004.4	22758.1			426	46631.8
		427	48866.5	39281.9	30203	23688			427	49416.6	44249.3	33567.1	25697.8			427	46225	39409.8	32456.1	23283.6				427	45930.5	41850.8	34714.3	25601.3			427	47962.8	40392.9	30032.5	22612.1						427	50889.9	43006.3	32555.2	23397.8			427	48824.2
		428	50837	41134.4	31723.1	24549.2			428	52111.8	46550.2	35181.3	26865.8			428	49181.2	41436.2	33930.4	24087				428	48419.4	44160.6	36182.6	26520.7			428	50691.7	42256.9	31188.2	23402.4						428	53787.7	44851.3	33771.8	24379.5			428	51627.7
		429	53346.6	42960.6	33288.3	25917.7			429	54713.9	48607.9	36869.1	28110			429	51575.2	43427.3	35201.3	25136.3				429	50701.2	46483.9	38017	27418.2			429	52891.6	44204.7	33091.2	24335.6						429	56072.6	47246.6	35316.8	25517.5			429	54079.2
		430	56403.2	45005.7	34781.4	26969.7			430	57540.6	51216.8	39038	29414.7			430	54354.3	45679.5	36858.5	26451.3				430	53521.3	48731.7	39739.5	29081.1			430	55883.2	46335.7	34641.6	25767.7						430	59138.6	49657.5	37239	27002.9			430	57074.2
		431	59365.9	47326	36374.9	28308.6			431	60197.6	53452.9	40533.1	30941.2			431	56555.8	47604.7	38963	27405				431	55992.9	51085.2	41768.5	30545.5			431	57998.2	48844.1	36305.9	27167.4						431	62614.3	52167.1	38845.6	27975.5			431	59483.1
		432	62206.9	50003.4	38289	30149.8			432	63233.3	55825.4	42637.4	32797.3			432	59493.6	50203.8	40407.3	29060.5				432	58933.2	53241	43929.2	32125.4			432	61100.1	51174	38270.9	28395.3						432	65468.8	54733.4	40888.8	29570.6			432	62530.5
		433	64650.5	51952.8	40343.4	31240.1			433	65665.2	58427.8	44318.6	34088.4			433	61641.5	52476.9	42185.6	30659.6				433	61184	55861.2	45490.9	33690.5			433	64017.5	53419.3	40032.2	29799.4						433	67736.8	56954.1	42649.5	30964.7			433	64778.9
		434	66945.5	54360.3	42348	32743.8			434	68278.8	60360.2	46489.1	35610.1			434	64413.8	54703.4	43900.4	32036				434	63313.2	57886.5	47919	35334.3			434	66281.7	55420.5	41987.4	31078.8						434	70470.5	58863.4	44818.8	32573.8			434	67860.8
		435	69009.6	55941.8	43453.8	34506.7			435	70178.7	62584.7	47832	37429.9			435	66292.1	56486.4	45287.4	33350				435	65452.4	59679.3	49338.1	36494.5			435	68657.8	57336.2	43249.6	32431.5						435	73120	61047.5	46260	33590			435	69421.7
		436	70963.3	57862.6	45315.9	35787.4			436	72838.9	64700.4	49775.3	38665.8			436	68647.1	58215.7	46880	34810.8				436	67635.5	61913.9	51065.9	38125.6			436	70649.4	59162.6	45188.3	33838.8						436	75317.8	63195.9	48249.7	35367.5			436	71910.8
		437	73212	59539.6	46907	37354.7			437	74893.4	66126.5	51343.3	40014.5			437	70707.5	60121	48320.5	36163.4				437	69096.7	63615.2	52621.3	39573			437	73004.9	61249.8	46775.6	35653.6						437	77338.8	64603.3	50081.5	36582.7			437	74318.4
		438	74741	61600.3	48676.2	38593.4			438	76461.9	68039.3	52803	41563.3			438	72005.6	61642.8	49986.9	37633.2				438	71148.9	65151.2	54416	41009.1			438	74398.3	62843.8	48163.2	36878.6						438	79138.6	66426.2	51316.1	37975.7			438	75442.9
		439	76305.1	62836.8	49886.2	40095.6			439	78316.6	69224	54104.3	43246.1			439	73795.3	63289	51097.5	39044.6				439	72479.5	66675.2	55632.7	42246.9			439	75963.5	64519.7	49723	38314.4						439	80778.1	67883.5	53110.2	39353.5			439	77142.8
		440	77655.6	64293.8	51253	41275.6			440	79293.3	70923.3	55035	44008.1			440	74987	64296.2	52395.6	40209				440	73811	67819.8	57251.9	43521.4			440	77512.5	65534.8	51130.5	39531.7						440	81487.9	69152.9	54220.8	40730.5			440	78759.1
		441	79289.8	65520.2	52853.9	42330.3			441	80610.5	71721.5	56474.3	45211.3			441	76306.6	65998.7	53889.6	41388.8				441	74802	69061.4	57912.1	44825.2			441	78979.5	67263.6	52467.9	40854.8						441	83215.1	70886.5	55207	41880.9			441	79777.8
		442	80720.4	67102	53843.8	43910.8			442	82053.9	73229.7	57481.9	46468.9			442	77599.1	66991.5	54876.6	42692.3				442	76135.9	69853.3	59252.4	45952.8			442	79879.9	68298.2	53717.9	42376.2						442	84222.8	71561.1	56636.2	43049			442	81193.2
		443	81517.9	67750.7	55202	45001.5			443	83400.1	74573.2	58319.6	47655.3			443	78664.6	68065.6	56214.8	44219.8				443	77345.6	71228.8	60682.3	47353			443	81069	69534.7	54971.7	43461.5						443	85379.8	72753.2	57547.5	44666.9			443	81752.7
		444	82674.8	69020.3	56285	46384.9			444	84104	75008.3	59601.1	48833.3			444	79668	69223.3	57289.2	45328.8				444	78127	72257.6	61624.5	48149.4			444	81998	70725.9	56427.1	44535.7						444	86534.6	74031.4	59313.8	45649.9			444	83395.1
		445	83070.5	70385.6	57086.1	47365.2			445	85042.4	76080.9	60090.7	49671.4			445	80415.2	70120.8	57708	46247.6				445	78438.8	72336.9	62344	49277.9			445	82654.5	71494.7	57357.2	45691.2						445	87387.5	74633.3	60237.7	46847.6			445	83961.7
		446	83644.7	71169.9	58361	48476.7			446	85464.2	76456.2	61032.2	50853.2			446	80248.6	71048.4	58575.5	47289.9				446	79345.5	73350.5	62850.6	50553.4			446	83287.4	72107	58264.5	46901.6						446	87828.1	75594	61203.7	47894.1			446	84487.2
		447	84314.3	71777.4	59582.4	49259.5			447	85371.5	77089.2	61755.2	52006.1			447	81084.1	71249.4	59723.1	48108.7				447	80088.6	73763.2	63862	51467.8			447	83487	73103.9	59268.4	48419.4						447	88277.7	75924.7	61741.5	48900.1			447	84532.1
		448	84705.1	71981.5	60301.4	50299.4			448	85831.6	77607	62392.4	52865.8			448	81621	72244.7	59885.8	49213.9				448	80331.4	74098	64237.4	52456.3			448	83792.4	73574.9	60052.9	49059.1						448	88620.3	76111.8	62822	50030.6			448	85532.9
		449	85007.4	72756.6	61053.2	51129			449	86227.4	78003.9	62915	53775.2			449	81939.4	72216.3	60943.4	50172				449	80333.1	74567.4	65303	52827.8			449	84304	74283.5	61009.7	50302.4						449	88807.6	76815.8	63320.6	50793.6			449	85335.2
		450	84918.8	72861.7	61319.8	52164			450	86290.1	77773.2	63065.3	53863.3			450	82116	72990.4	61428.4	51025				450	79982.2	74700	65585	53591.9			450	84480.9	74186.4	61894.2	50875.7						450	88587.7	77334.4	63647.4	51393.3			450	85583.8
		451	85545.5	73225.6	62069.3	52771.5			451	86351	78305.3	63548.2	54621.1			451	82081.9	73252.4	61877.3	51694.1				451	79992.3	74953.5	65708.8	54264.4			451	84285.1	74951.5	62387.3	51451.5						451	88915.4	77166	64046.4	52008.5			451	85574.4
		452	85168.9	73283.3	62700.3	53601.6			452	86408.8	78345.1	64184.8	55178.2			452	82014.8	72935	62567.9	52333.1				452	80576.9	75211.2	66232	55186.9			452	85015.2	75022.6	62967.4	52669.9						452	88608.5	77277.1	65399.7	53097.9			452	85328.6
		453	85369.8	73423.8	62803.3	54229.9			453	86212.5	78603	64373.9	55941.6			453	82234.7	73807.3	62771.8	53015.7				453	80074.2	74779.3	66542.1	55702.8			453	84279.3	75458.2	63282.5	53754.8						453	88552.3	77452.4	65273.9	53905.9			453	85249.9
		454	85368	73812.7	63520.1	54918.6			454	86257.7	78428.4	64500.5	56763.6			454	81741.2	73894.5	63359.2	53569.5				454	80136.2	75220.8	66665.5	56424.2			454	84553.7	75565.8	64098.7	54092.7						454	88535.7	77720.6	66047.7	54546.1			454	85656.6
		455	84681.9	74426.7	64012.6	55516.1			455	86114.9	78818.6	64572.7	56952.3			455	81424.6	73778.2	63181.3	54051.5				455	80176	75345.3	67158.6	56669.6			455	84308.3	75806.8	64469.7	54761.1						455	88055.8	77651.5	66315.9	54940.2			455	85161.3
		456	84665.8	74277	64134	56044.7			456	85406.4	78296.8	64652.5	57463.9			456	80981.1	73805.8	63814.4	54728.5				456	79640.6	74942.9	67685.5	57362			456	84225.2	75605.3	64588.2	55458.7						456	87763.7	77744.2	66676.4	55509.2			456	84968.4
		457	84305.8	74365.5	64877.4	56601.6			457	85068.9	78624.2	65185.2	57990.2			457	81097.5	73519.4	63714.8	55638.6				457	79762	74811.8	67164.7	58034.3			457	83789.2	75888.9	65007.3	56021.3						457	87305.1	77800.3	66666.8	55958.1			457	84305.1
		458	83878.7	74012.6	65018.2	56947			458	84841	78324.4	65022.1	58203.2			458	80724.1	73952.5	63928.4	55765				458	79384.8	74592	67484.4	58014.3			458	83198.9	75559.4	64985.8	56444						458	87097.9	76872.3	66907.4	56314.9			458	83869.1
		459	82863.3	74191	64525.9	56982.3			459	83728.9	77733.3	64737.3	58337.3			459	79428.5	73411.9	63818	55560.8				459	78544.7	74319.4	66968.3	58285.6			459	82519.1	75808.8	64931.6	56983.6						459	86140.1	76873.7	66847.6	56727.9			459	83460.8
		460	82411.2	73396.9	64626.3	57073			460	83460.1	77470.7	64552.1	58377.4			460	79164.3	72772.6	63737.5	55937				460	78494.2	73922.2	67154	58163.9			460	82152.2	75528.1	65347	57025						460	85668.9	76752.6	66893.1	56596.7			460	82707.9
		461	82265.5	73100.4	64477.7	57029.5			461	82922.1	76702.2	64566.6	58613.4			461	78750.8	72654	63614.8	55994.9				461	77556.5	73287.2	66978.7	58323.4			461	81335.7	75206.9	65362.2	57243						461	85148.3	76001.4	66744.6	56947.6			461	82077.8
		462	81362.9	73194.9	64588	57373.6			462	82492.1	76174.7	64385	58537			462	77959.2	72173.7	63683.3	56064.8				462	77031.7	73127.6	66550.2	58282.4			462	80798.1	74205.3	65235.4	57420.8						462	83997.4	75919.5	66581.7	57051.7			462	81352
		463	80727.7	72605.8	64583.6	57496.7			463	81747	75993.9	64173.9	58686.7			463	77414.7	71881.4	63519.1	56104.5				463	76301.9	72384.6	66285.7	58286.8			463	80618.6	74184.2	65088.2	57720.3						463	84033.1	75368.1	66771.5	56918.2			463	80943.2
		464	80270.9	72458.6	64335.3	57695.6			464	80719.7	75527.1	63692.4	58476.7			464	77558.8	71536.4	62861.3	56543.5				464	76166.4	72369.3	66435.4	58561.9			464	79702.5	73631.6	64907.5	57301.6						464	83552.3	75514.3	66359.1	57419.6			464	80360.2
		465	79516.1	71824	64190.6	57453.4			465	80571.4	75193.4	63787.3	58583			465	76335.7	71076.5	62735.8	56655				465	75641.3	71297.5	65801.3	58398.6			465	79164	73607	64757	57579.2						465	82465	74856.3	66286.3	57239.9			465	79894.2
		466	78508.7	71296.8	64107.7	57353.1			466	79677.2	74608.7	63061.2	58672.9			466	75949.7	70153.5	62632.8	56236.7				466	74389.6	71084.6	65648.4	58354.7			466	78271.2	73287.1	64391.7	57107.4						466	81256.5	74333.5	65525.4	56750.6			466	78895.6
		467	77227.1	70391.1	63306.9	57110.7			467	78399.7	73814.1	62402.3	57767.6			467	74787.5	69794	61973.4	56075.2				467	73414.8	69924.2	64722.8	57547.5			467	76964.6	72069.8	63919.7	56949.7						467	80743.3	72855.7	65442.4	56850.1			467	77551.3
		468	76290.5	69731.5	63020.4	56746.3			468	77497.6	72519.3	61851.7	57831.3			468	73684.6	69107.2	61144	55304.9				468	72496.6	69074.2	64187.3	57684			468	75892.1	71407.7	63516.9	56809.6						468	79589	72434.8	64633.2	56390.7			468	76414.3
		469	75209.1	68790.9	62403.9	56160.9			469	76538.5	71726.3	61218.7	57481.5			469	72591	68177.9	60665.7	55107.6				469	71615.5	68372.8	63502.2	56948.3			469	74817.8	70723.8	62802.8	56761.8						469	78728.8	71619.4	64344.1	55816.2			469	75446.2
		470	74425.2	68243.9	62154.8	56043.8			470	75594.8	71100.7	60966.1	56700			470	71779.1	67409	60336.8	54683.2				470	70842.9	67603.6	63193	56577.4			470	74003.8	70188.2	62608.7	56150.7						470	77048.1	70428.6	63568	55691.1			470	75035.1
		471	73601.1	67293.7	61070.3	55569.5			471	74078.7	70203.6	60303.9	56129.5			471	70772.6	66975.7	59742.3	54267.8				471	69379	66705	62202.8	56185.2			471	73063.2	68905.5	61542.7	55985.9						471	76299.6	69432.4	63189.4	55454.2			471	73759.2
		472	72504.6	66195.1	60773.5	54780.8			472	73018.1	69069.6	59268.9	55989.8			472	69636.9	65638.9	59095.9	53603.9				472	68649	65967.3	61587.8	55197.8			472	71930.7	67901.4	60915.5	55658.4						472	75063.2	68668	62473.3	54877.6			472	72523.5
		473	71064.9	65755.9	59652.1	54373.7			473	72047	68190.1	58657.7	55154.2			473	68392.2	64617.3	58220.6	53184.6				473	67560	64777.9	60499.8	55041.2			473	70707.5	67382.6	60255.4	54571.9						473	73866.8	67277.7	61384.4	54229.1			473	71279.2
		474	69689.4	64709.1	58785.5	53759.9			474	70684.1	66849.2	57712	54309.8			474	67217.2	63592.4	57406.1	52398.5				474	66450.4	63629.2	59535.5	54417.7			474	69492.6	66405.8	59664.2	54108.7						474	72232.8	66657.7	61001	53451.4			474	69801.2
		475	68479	63756	58338.2	53194.5			475	69531.2	65758.6	56959.9	53781.5			475	65826.2	62777.7	56322.8	52234.3				475	65112.7	62822.5	58949.9	53710.7			475	67954.8	65019.3	58795.6	53317.7						475	71107.6	65514.6	59888.8	53203.8			475	68409
		476	67573.1	62942.3	57162.8	52557.3			476	68765.9	65207.3	56466.6	53371.2			476	64935.2	61964.3	55501.3	51254.8				476	63889.1	61563.1	58025.1	53274.1			476	67021.4	64033.1	58007.1	53083.6						476	70249.9	64565.2	59426.4	52738.6			476	68128.2
		477	66426.5	61656.4	56523.9	51948.9			477	66965.9	63525.1	55017	52303			477	63931.2	61038	54886.1	50656.8				477	63148.9	60392.1	56929.3	52323.8			477	65902	62927.8	56948.8	52177.6						477	68697.5	63484.8	58053.2	51752.8			477	66671.5
		478	64683.8	60094	55608.3	50766.6			478	65326.1	62494.7	54246.4	51947			478	62342.4	59588.6	53992.6	49741.2				478	61818.5	59518.5	56453.8	51609.8			478	64364.3	61929.9	56297.7	51864.3						478	67294.3	62488.4	57236.3	51079.8			478	64804.5
		479	63456.7	59469.9	54615.7	50272.3			479	64110.6	61423.3	53146.6	50943.4			479	61172.5	58644.5	53015.1	49449.1				479	60430.5	58000	55091.3	50891.4			479	63199.6	60902.2	55192.6	51155.6						479	65738.3	61141.4	56302.5	50303.7			479	63610.1
		480	62002.2	58261.3	53861.3	49608.7			480	63169.5	59901.1	52403.6	50456.2			480	59906.4	57176.3	52101.9	48628.7				480	58993.3	56940.4	54000	49945.9			480	61564.1	59423	54338.8	50329.7						480	64783.4	59685.7	55504.6	49155.5			480	62045.9
		481	61168.2	57210.5	53168.9	49000.8			481	61679.5	59071.1	51228.6	49367			481	58863.6	56513	51655.9	47949.8				481	57836.1	56102.6	53346.2	49303.7			481	60361.3	58750.7	53800.2	49577.3						481	63444.5	59213.8	54763.7	48967.8			481	61066.5
		482	59495.5	56064	51906.7	47971.3			482	60447.8	57871.6	50335.7	48330			482	57710.4	55233.8	50517.9	47247				482	57053.6	54802	52243.6	48570.9			482	59609.4	57735.5	52510.8	48820.8						482	61836	57939.2	53761	48225			482	59625.9
		483	58438.1	55132.2	51241.1	47456.3			483	59110.4	56654.6	49746.8	47852.3			483	56019.4	54132.6	49388.4	46261.9				483	55690.6	53716.8	51616.2	47946.9			483	58071.3	56431	52047.4	47878.2						483	60253.9	56413.3	52857.2	47217.9			483	58258.7
		484	57019.8	54099.4	49964.5	46347.7			484	57704.6	55235.9	48525.9	46987.5			484	55137.8	52968.2	48693.4	45585.3				484	53994.3	52859.5	50562.3	47195.5			484	56735.3	55445.3	50653.3	47478.9						484	59350.4	55393.3	51668.1	46709.4			484	57265.2
		485	56002.8	52805.3	49297.5	45559.9			485	56394.6	54464.1	47594.9	46114.6			485	53790.9	51761.5	47473.7	44753.2				485	52976.1	51148.9	49648.6	46099.3			485	55388.1	54116.3	49987.8	46188.1						485	57836.3	53734.7	50634.3	45793.8			485	55962.2
		486	54406.1	51608.1	48684.6	44691.4			486	54902.2	53236.4	46717	45193.6			486	52307.7	50954	46693.5	44053.1				486	51672.6	50613	48677.3	45132.9			486	54606.6	52876.1	48598.8	45905						486	56261.9	52990.8	50017.3	45010.9			486	54644.7
		487	53842.5	50516.5	47366.3	44543.9			487	53575.2	52050.7	45839.5	44564			487	51177.3	49503.4	46098.4	43759.4				487	50595	49407.8	46950.8	44482.2			487	53248.3	52203.9	48150.1	45004.9						487	55329.4	51995.9	48905.3	44582.3			487	53351.8
		488	52177.6	50057.4	46288	43389			488	52494.6	50630.3	44897.4	43678.4			488	50036.9	48743	45095	42695.6				488	49624.1	48487.4	46472.5	43604.1			488	52247	50799.5	47206.5	44298.5						488	54027.2	50858.8	47843.6	43638.4			488	52143.1
		489	50837.3	48233.1	45558.5	42877.6			489	51349.5	49611.9	44114.9	43098.4			489	49057	47909.3	44300.3	41727.4				489	48451.3	47107.7	45579.6	42954.1			489	50993.3	49890.3	46496.9	43006.6						489	52638.9	49983.1	47085.7	42698.6			489	51304.4
		490	50101.4	47590.4	44961.5	42000			490	50004.2	48482.4	43229.3	42280.4			490	47965.1	46585	43245.5	40788.4				490	47193.2	46181.5	44834.4	41666.2			490	49529.2	48577	45126.1	42669.6						490	51818.2	48671.9	46382.7	42419.2			490	50057.3
		491	48667.2	46501.9	43900.1	41151.7			491	49229.5	47310.8	42020.7	41392.3			491	46699.5	45826.2	42444.7	40455				491	46194.9	45022.1	43645.8	41524.5			491	48543.9	47780.6	44625.6	42039.2						491	50642.5	47272.1	45233.5	41334.6			491	48571.8
		492	47821.9	45603	43149.9	40729.2			492	47849.4	47016	41409.4	40550.8			492	45676.3	44704.2	41572.7	39534.5				492	44951.4	44069	42882.3	40767.1			492	47479.8	46763.5	43620.5	41174.3						492	49289.5	46416.1	44216.9	40536.2			492	47541.7
		493	46525.2	44732.2	42534.3	39749.9			493	46727.3	45525.5	40262.4	39827.8			493	44816.1	43817.9	40704.7	38534.8				493	44149.1	43134.9	41901	39797.4			493	46241	45886	43111.1	40502.3						493	48060.5	45743.8	43448.3	39651.1			493	46908.5
		494	45432.7	43874.6	41516.6	38884.8			494	45564.4	44482.6	39774.8	39211.4			494	44011.8	42949.4	39851.3	38494				494	43233	42099.1	41140.7	39033.9			494	45115.1	44848.9	41898.6	39606.7						494	46788.7	44840.6	42808.5	38962.8			494	45290.3
		495	44515.8	42535.9	40583	38040.2			495	44786.8	43349	38673.3	38510.4			495	42454.1	41904.1	38895.4	37441.8				495	41835.1	41362.4	40223.8	38577.6			495	43832.9	44240.8	41220	39041.5						495	45846.7	43571.5	41687.2	38288.6			495	44074.3
		496	43100.1	41585.5	39784.2	37272.9			496	43638.7	42175.7	38310.4	37470.3			496	41496.6	40975.2	38013.5	36859.9				496	41067.5	39938.6	39359.5	37403.6			496	42762.9	42800.2	39925.3	38358.2						496	45014.3	42431.9	41240.3	37474.9			496	43241.5
		497	42250.5	40524.7	38924.8	36473.4			497	42385.8	41404.3	37217.9	37002.2			497	40406.1	39603.4	37397.1	35799.1				497	40026.6	39552.2	38633.7	36738.8			497	41722	41856.8	39214.3	37199.8						497	43387.8	41623.4	40004.3	36929.9			497	41994.7
		498	41052.3	40040.2	38093.9	36167.9			498	41370.2	41045.5	36299.2	35894.9			498	39400.6	39022.3	36555.5	35348.4				498	38837	38362.9	37490.8	36059.7			498	40856.6	41042.5	38498.5	36631.7						498	42569.2	40240	39462.4	35938.9			498	41197.6
		499	40048.2	38806.7	37172.1	35289.7			499	40273.6	39657.7	35478.2	35191.9			499	38797.9	38084.7	35701.5	34766				499	38023.3	37776.9	36576.6	35300.3			499	40153.8	40054.5	37465.7	35810.5						499	41567.1	39471.1	38593.3	35222			499	40402.6
		500	38762.8	37948.2	36390.3	34195.2			500	39337.2	38510.8	34555.8	34555.9			500	37108.9	36826.4	34669.7	33602.9				500	37127.8	36297.6	35958.4	34665.6			500	38872.6	39034	36906.7	35081.8						500	40138.3	38314	37394.6	34478			500	38651.2
[truncated: 149 more columns]

## Sheet: Figure 4
Figure 4		Raw:	Gs APO:	PC, exp 1:	wavelength	0uM Gs	0.15uM Gs	0.15uM Gs, read 2	0.3uM Gs	0.6uM Gs	1.2uM Gs		PC, exp 2:	wavelength	0uM Gs	0.15uM Gs	0.3uM Gs	0.6uM Gs	1.2uM Gs	1.2uM Gs, read 2		PC, exp 3:	wavelength	0uM Gs	0.15uM Gs	0.3uM Gs	0.6uM Gs	1.2uM Gs	1.2uM Gs, read 2		PE, exp 1:	wavelength	0uM Gs	0.15uM Gs	0.3uM Gs	0.6uM Gs	1.2uM Gs	1.2uM Gs, read 2	1.2uM Gs read 2		PE, exp 2:	wavelength	0uM Gs	0.15uM Gs	0.3uM Gs	0.6uM Gs	1.2uM Gs		PE, exp 3:
					420	62677.2	42560.5	42166.2	36741.2	35733.8	36731			420	61382.7	41898.2	36613.5	34392.7	36844.2				420	62462.8	44214.5	36863.5	33227.4	39603	39073.1			420	69690.7	42504.4	34015.1	35328.8	34769.6	34043.9	39181.9			420	68917.4	43645.7	33142.7	38083.4	41845.9
					421	69021.1	46640.6	46037.3	40138.1	38376.3	39831.1			421	67476.5	45299.5	39191.1	37196.1	39870.3	39107.5			421	69088.4	47302.9	39925	36007.9	42689.8	42215.7			421	76172.9	45593.4	36898.8	37898.1	37433.8	36908.8	41883.5			421	75800	47603.4	36227.3	41355.6	44611.5
					422	74090.7	49481.5	49184.4	42444	39823.1	41961.4			422	72359.4	47748.8	40724.8	38458.1	41754.9	40498.8			422	74151.8	49186.6	41797	37806.5	44820.2	44502.1			422	81545.6	48043.4	38600	39713.3	39438.9	38655.6	43550			422	80887.9	49963.7	37659.4	43011.1	45881
					423	78250.6	51092.8	50853.1	43380.2	40703.7	42869.4			423	76248.3	49012.1	41610.5	38945.5	42720.1	41810.9			423	78454.6	50387.6	43135.4	37776.2	45658.2	45510.9			423	86451.7	49179.1	38825	39701.5	40109.4	39187.6	44253.7			423	85938.4	51543.4	38501.9	44185.4	45831.5
					424	81698	52211.6	51371.4	43443.5	40340.8	43053.3			424	79234.7	49528.5	41372.1	38771.9	42649.8	41742.2			424	81066.6	50855.3	42931	37731.5	45824	45464.8			424	89784.5	49642.7	38696.3	39234.4	39542.2	38866	43718.6			424	89829.9	52277.7	38279.8	43802.4	45226.5
					425	83911.5	52222.5	51743.6	43072.4	39256.1	42111.8			425	81039.6	49377.7	40310.1	37424.4	41816.4	40856.8			425	83585.7	50433.6	42040.1	36402.7	45078.7	44867.1			425	93144.4	49092.6	37697.4	38239	38739.5	37962.5	42880.5			425	93071.4	52323.6	37109.9	43214.5	43564.2
					426	86457.2	52102.4	51604.4	42255.6	38011.1	41532.5			426	82988.7	48694.4	39151.1	35786.1	40855.8	39851.7			426	85837.4	49896.1	40914.6	34962.4	43986.9	43884			426	96071.7	48481.1	36388.9	37008.8	37560.1	36899.3	41543.2			426	95641	51839.8	35953.3	42369.5	41659.5
					427	88351.5	51538.4	51585	41558.9	36617.3	40555.7			427	84935.1	48120.8	37751.4	34632.8	40032.3	38864.2			427	87900.9	48912.1	39734.3	33418.4	43084.1	42803.9			427	98845.9	48053.1	34717.1	35835.8	36299.9	35626	40523.3			427	99311.5	51702.1	34686.1	41388.4	40075.7
					428	91329.9	52039.9	51942.4	40863.9	35358.8	39743.5			428	87324.4	48015	36489.7	33316	39018.7	37950			428	90519.1	48993.9	38737.4	32488.9	42599.8	41830.2			428	101901	47733.5	34099.4	34404.8	35504.4	34716.5	39951.3			428	102678	51868.2	33763.2	40587.9	38677.2
					429	93932.7	52852.1	52323	40631.6	35071.5	39782.1			429	90096.7	48001	36368.5	32652.1	38761	37426.9			429	93212.3	49351.8	38613.4	31774.7	41892.4	41800.9			429	105509	47461.5	33497.1	33593.3	35070.3	34085.2	39850.2			429	105980	52026.2	33316.9	39976.9	37860.6
					430	97527.1	53846.7	53475.8	41239.4	34975.6	39873.7			430	93305.7	49097.6	36560.5	32432	38727.5	37872.6			430	96435.2	50285	39152	31508.9	42158.7	41946.9			430	109376	48413.2	33548.1	34009.4	35060.3	34250.1	40610.8			430	110109	53202.6	33366.5	39966.7	37857.3
					431	101099	55238.9	55032.3	42092.3	35596.5	40395.3			431	96125.2	49962.4	37195	33063.3	39558	38692.5			431	100476	51558	39924.5	32180.2	43141.1	42932.6			431	113059	49867.9	34353.3	34369.7	36105.1	34930.4	41484.9			431	113840	54544.2	33947.9	40969.3	38406.6
					432	104623	57169.1	57112.7	43559.6	36700	42066.1			432	99579.3	52275.4	38202.8	34271.9	41110.1	40294.8			432	103877	53269.9	41206.1	33263.4	44453.1	44065.2			432	117742	51664.2	35477.2	35640.6	37061.1	36101.2	42987.6			432	118999	56298.4	35167.6	42218.6	39690.5
					433	108507	59522.9	58768	45277.7	38369.1	43686.2			433	103438	53779.7	39704.1	35589.7	42305.3	41752.2			433	108307	55368.5	42894.8	34525.8	46128.4	45947.5			433	121527	53574.8	37097.6	37062.6	38561.7	37557.3	45076.6			433	122941	57968.1	36927.9	43494.6	41364.6
					434	112309	61932.8	61259.5	47000.9	39563.9	45391.2			434	107340	56092.7	41373.5	36971.3	44339.5	43117			434	111572	57458.1	44749.3	36181.4	47918.5	47634.2			434	125636	55362.9	38580.5	38819.3	40331.4	39306.9	47189.2			434	127876	60522.2	38463.4	45517.5	43011.7
					435	115473	64237.4	63603.1	48656.3	41197.1	47170.3			435	110118	58315.4	43278.4	38682.1	46074.5	44725.1			435	114722	59669.6	46463.7	37855.3	49577.3	49561.3			435	129454	57831.3	40338.2	40393.6	42434	41083.3	49069.5			435	131604	62338.2	40050.9	46826.4	44792.4
					436	118713	66352.3	65928.1	50941.9	42900	49081.8			436	113089	60214.2	44990.8	40138.2	47841.2	46642.5			436	117973	61809.4	48420.8	39687.3	51263.9	51067.1			436	132905	60012.5	42121	42402.4	44035.4	43065.1	51366.8			436	135198	64544.2	41949.9	48658.5	46745.4
					437	121242	68710.8	67877.3	52601.3	44907.1	50670.3			437	115466	62190.3	46620.3	41841.3	49910.5	48438.4			437	121173	63424.6	50250.4	41334.1	53174.6	52737.7			437	136304	61836.1	44328.6	44128.3	46157.4	45260.4	53083.1			437	138567	66815.4	43890.2	50349.4	48457.3
					438	124057	70335.6	69791.1	54768.1	46400.5	52473.3			438	118041	64535.8	48555.1	44122.6	51304	50298.9			438	123135	65665.4	52316.6	43286.8	55158.7	54468.8			438	139010	64461.5	46313.5	46044.4	48254.8	47000.3	55399.7			438	141577	69167.3	45854.9	52502.1	50691.3
					439	126376	72341.3	71983.9	56255	48117.9	54497.6			439	120826	66016.7	50128.4	45337.2	53065.7	51808.9			439	125782	67388.8	53555.7	44846.3	56802.1	56094.1			439	141265	66332.3	47957.1	47829.3	50005.6	48589.3	57210.2			439	144013	70499.6	47542.9	54076.9	52463.8
					440	128219	73929.2	73646.8	58012.4	49772.2	56028.5			440	122187	67671.5	51694.4	47261.1	54635.3	53845.9			440	127230	69364.5	55581.8	46579.9	58403.2	58162.8			440	143048	67893.3	50318.9	49872.8	52178.9	50833	59067.4			440	146014	72565.4	49509.2	55882.6	54185.8
					441	129730	75828.8	75128.5	59298.4	51549.6	57374.5			441	123755	69475.8	53077.8	48872.3	56540.9	55253.8			441	128990	70839.8	57163.9	48182.8	59916.5	59711.6			441	145355	69686.4	51990.7	52060.4	54083.6	52672.8	60733.5			441	148268	74077.4	51533.9	57912.7	55881.5
					442	131169	77853.2	77335.8	61174.8	53024.3	59601.4			442	125067	71173.5	55149.5	50427.6	58010.8	57164.5			442	130507	72819.3	58944.9	50019.6	61460.5	61326.8			442	147182	71990	53859.7	53998.4	56140.9	54829	63140.6			442	149928	76188.7	53509.5	60003.5	58002.2
					443	132667	78851.4	78626.4	62942.4	55091.4	60753			443	126530	72908.7	56525.3	52501.5	59950.7	59092.2			443	132149	74293.9	60955.6	51917.6	63262	63001.2			443	148822	73929.1	56157.7	56046.4	58469.2	56865.6	64510.5			443	150698	77529.4	55534.3	61467.3	59618.2
					444	133607	80632.7	80432.8	64523.7	56595.8	62577.3			444	127067	74323.2	58314.4	54149	61360.4	60117.6			444	132843	75850.1	62594.7	53538.6	65074.3	65262.3			444	150120	75401.1	58062	58313.3	60259.3	59047.8	65993.2			444	152607	78726.3	57220.7	63132.4	61498.9
					445	134845	81941.3	81739	65805	58050.6	63555.6			445	127774	75639.2	59839.2	55596.9	62746.8	61818.2			445	133585	77078.3	64169.4	55333.5	66496	66423			445	150461	77221.6	60198.2	59659.3	62345.1	60602.4	67420.5			445	153309	80630.4	59149.3	64837.5	63359.1
					446	134886	83296.9	82799	67603.5	59636.4	65337.1			446	128912	76939.6	61123.4	57215	64572	63539.9			446	134136	78462.6	65520	56969.4	68090.1	68018.3			446	151108	78818.3	61838.9	62030.5	64533.3	62502.3	69245.3			446	154698	81840.8	61075.9	66397.7	65425.8
					447	135436	84465.2	84249.1	68522.7	61228.1	66393.2			447	129047	78312	62791.5	58789.7	65836.4	64741			447	134246	79759.9	67179.5	58550.1	69434.3	69212.9			447	151002	80692.9	63863	63764	66175.6	64188.3	70235.5			447	154528	83132.8	62771	67496.3	67308.3
					448	134752	85660.4	85178.3	70357.7	62477.5	67957.3			448	128826	79573.5	63847.6	59970.5	67336	65727			448	134081	80808.5	67949.4	60351.9	71052.7	70616.4			448	151689	81676.3	65924.8	65734.1	68470.9	65887.5	72100.4			448	154663	84443.5	64626.5	69730.5	68763.1
					449	135068	86735.3	86210.1	70686.9	64038.6	69079.2			449	128500	80481.7	65354.3	61677.9	68428.3	67464.8			449	134370	82095.4	69808.8	61828.7	72317.2	72068.9			449	151406	83185.5	67440.2	67487.6	70347.9	67893.7	72769.7			449	154366	85412.7	65956.4	70921.6	70108.9
					450	134894	87274.7	87018.5	72168.8	65347.9	70417.7			450	128507	81055.7	66150.3	62924.4	69402.5	68603.9			450	134470	82774.5	70432.6	62797.2	73501.2	73079.4			450	150880	84605.9	69075.6	68938.7	71939.2	69439.8	74362.6			450	154751	86261.1	68022.1	72834.1	71783.6
					451	134796	88144.9	87670.1	73316.6	66674.2	71292.5			451	128168	82132.5	67619.4	64429.7	70613.9	69703.5			451	133926	84085.5	72052.5	64782.8	74786.2	74370.6			451	151157	85924.1	71092.1	70128.8	74277.5	71017	75424.8			451	154283	87778.1	70039.4	74398.7	73696.6
					452	134142	88807.8	88227.2	74268.9	67754.9	72749.1			452	128392	83277.9	68690.3	65500	72080.4	70863			452	133584	85164.7	73373.5	65978.4	75955.5	75845.6			452	150148	87295.7	72598.1	72424.9	75781.8	72871.9	76721.8			452	153738	88080.1	70915.7	76080.4	75149.7
					453	134017	89759.8	89334	75309.4	68923.3	73933.7			453	127963	83629.6	69765.9	66923.9	73217.4	71693.2			453	133072	85772.3	73714	66841	76991.7	76714.4			453	150155	87941	74113.9	73831.5	77296	74262.2	77934.1			453	153613	88932.1	72267.5	77243.7	76354.4
					454	133106	90495.8	90004	76037.9	70163.4	74520			454	127348	84566.8	71196.9	67973.7	73921.4	73384			454	132502	86288.3	74932.1	68313.9	78119.2	77679.8			454	149187	89078.8	75653.8	75205.9	79637.8	75699.1	79220.6			454	153216	89518.3	73555.1	78243.6	77705.1
					455	132612	90621.5	90631.9	77263.7	70634.8	75373			455	126647	85097.6	72025.2	68892.5	74590.8	74026			455	132345	87105.2	76306.5	69295.7	78859.5	78585.6			455	148279	90570.9	77023.5	76468.9	80822	76518.4	80361.1			455	152481	90551.4	75322	79534	78864.1
					456	131842	91448.4	90713.7	78208.1	72153.9	76315.9			456	126143	85803	72287.6	69898.3	75633	74878.7			456	131436	87767.4	77113.9	70441.9	79951.6	79539.5			456	148131	91387.1	78519.3	78241	82376.2	77943.6	81840.1			456	151585	91186.1	76215.6	80738.7	80091.2
					457	131009	91763.8	91229.3	78625.6	73153	77098.2			457	125233	86075.9	73262.5	71124.1	76468.7	75275.7			457	130630	88166.9	77624.4	71311.6	80683.1	79915.9			457	147512	91892.1	79332.9	79119.2	83896.6	79218.3	82838.3			457	151042	92005.7	77593.2	81668.2	81098.6
					458	130155	91848.4	91154.2	78996.2	73955.6	77569.5			458	124555	86510.2	74207.3	71368.4	77439.1	76276.9			458	129730	88672.3	78408.3	71966.1	81138.5	80883.8			458	146552	92501.8	80655.1	79547.4	85886.2	80005.7	83830.5			458	150205	92372.6	78781.7	82589.9	82344.1
					459	129721	91991.6	91595.6	79322.2	74070.3	78262.5			459	123509	86319.8	74233.7	72319.3	77904.1	77159.2			459	128809	89127.6	78687	72807.5	82080.5	81716.4			459	145797	93045.9	81320.6	80699.4	87369.6	81064.1	84331.1			459	148850	92296.8	79243.6	83110.6	82992.8
					460	128265	91742.7	91356.4	79635.5	74581.7	78509.2			460	122313	86880	74370.9	73227.6	77813.1	77075.2			460	127844	88468.6	79223.8	73436.6	82189.5	81543.3			460	143619	92959.7	82346.6	81614.2	88130.1	82388.7	84666.6			460	147363	92921.3	79924.6	83989.3	83397.2
					461	126978	92249.5	91524.8	79982.5	74972.5	78885.1			461	121398	86492.9	75403.1	73281.5	78175.2	77879.9			461	126848	89227.7	79614.8	73821.6	82572	82494.4			461	142765	93198.8	82852.6	82264.5	89702.5	82493	85583			461	146792	92605.4	80425	84340.2	83961
					462	126137	92263	91857.7	80164.7	75265.1	79216.7			462	120311	86779.9	75333.4	73756.3	78311.2	77585.4			462	125673	89503.8	80093	74045.4	82738.9	82663.1			462	141455	93908	83570.2	82798.2	90939.5	82850.7	86080.7			462	145137	92775.9	81297	84807	84628.6
					463	125574	92001.6	91405.9	80063.4	75669.9	79654.7			463	119327	87150.3	75727.3	74112.9	78768.9	78052.9			463	124891	88682.9	79825.5	75120.9	83226.5	82602.6			463	140493	94222.4	84017.4	83162	92272.7	83700.1	86735.9			463	144653	92954.3	81768	85214.8	84832.8
					464	124185	91627.4	90880.5	80501.7	76074.8	79642.5			464	118430	86799.7	75533.6	74363.5	79016.5	78364			464	123584	88510.5	80155.4	74916.9	83416.9	82704			464	139382	94419.4	84289.1	84065.1	93265.5	84171.7	87156			464	143096	92823.2	81861.8	85457.1	85035.9
					465	122662	91749.2	90769.4	80493.1	75890.7	79563.5			465	116897	86668.8	75918.4	74067.3	79233.7	78351.8			465	122399	88473.6	80200.9	75674.6	83070.3	82728.1			465	137860	94202.1	84535.9	84110.5	94908.9	84634.9	87169.2			465	141824	92052.5	82210.6	85717.7	85732.5
					466	121153	91203.4	90226.3	79607.7	76036.5	79318.6			466	115721	85950.9	75476.3	74210.1	78735.2	78203.9			466	120794	88440.8	79826.9	74878.6	82650.6	82690.4			466	136177	93846.8	84773.9	84091.1	95932.9	84600.1	87551.2			466	139846	92416.2	82133.6	85563.2	85545.3
					467	119865	90407.7	89856.6	79358.1	75915.1	78815.4			467	114024	85421.9	75162.6	73753.9	78794	77712.1			467	118892	87718.8	79756.7	75284.9	82408	82514.4			467	134544	93488.8	84098.7	83921.8	96666.4	84778.6	87225.3			467	137967	91583.5	82101.7	85247.2	84938.8
					468	118468	89505.6	89351	79645.2	75123.7	78357			468	112846	84936.9	74992.6	73915.2	78163.9	77470.5			468	118134	87455.4	79098.2	74955.4	81824.3	82077.8			468	132691	92857.5	84461.8	83934.4	97630.3	84105.7	86665.5			468	136857	90737.7	82080	85163.9	84980.2
					469	116435	88534	88465	78523.2	74968.1	78125.5			469	110995	84506.3	74505.3	73918.4	77975.3	77336.8			469	116116	86375	78648.9	74232.9	81681.1	81521.7			469	130396	92380.1	84433.4	83646.3	98261.5	83704.9	86797.4			469	134517	90311.9	81712.5	84370.7	84634.4
					470	114029	88148.2	87609.1	78374.2	74871.8	77416.4			470	109048	83398.1	73876.1	73421	77383.2	76840.9			470	114416	86231	78344	73736.9	81381.4	80816.9			470	128699	92375.5	83657.6	83156.1	98490.7	83525.4	86123.6			470	132578	89320.4	81132.8	84219.6	84388.2
					471	113727	87101.1	86507.9	77517.7	74252.2	77182.3			471	107412	82765.1	73374.6	72920.9	76946.3	76251			471	112612	85190.3	77707.7	73639.7	80383.1	80539.1			471	126521	91199.3	83855.9	83033.9	98367.5	83474.6	85541.6			471	131028	88422	81118.6	83541.5	83751.5
					472	111361	85883.7	85859.1	76720.2	73961	75873.8			472	105622	81662.7	73137	72195.8	75875.6	75432.5			472	110453	83792.2	77209.5	73260.5	79907.7	79582.2			472	124306	90524.9	83147.4	82535.3	98701	82484	84917.7			472	128344	87945.5	80169.6	82729.3	82877.6
					473	108485	85269.7	84467.2	76309.3	72839.1	75483.3			473	103642	80812.2	72085.9	71657.4	75545.9	74334.6			473	108907	83214.2	76301.6	72113.3	78868.5	78536.3			473	123033	89179.9	82645	81826.6	98408.5	82030.1	84168.1			473	126070	86569.7	79871.6	82216.3	82608.9
					474	106765	84069.4	83193.2	75022.6	72181.4	74289.8			474	102142	79854.6	71555.7	71364.1	74511	73775.5			474	106827	82107.3	75485	71713.3	77922.7	78165.3			474	120338	88567.1	81931.6	81092.7	97947.7	81124	83537			474	124370	86045.4	78450.7	81185.1	81254.2
					475	105013	82331.7	82515.6	74357.4	71653.6	74322.4			475	100157	78601.3	70976	70485.4	73714.8	72895.5			475	104707	81141.4	74841.7	71498.7	77315.6	77228.3			475	117724	87455.6	81220.4	80376.1	97337.7	80851.9	82249.5			475	121568	84863.3	78109.3	80034.7	80707.9
					476	102645	81551.2	81149.3	73462.4	70662.9	72770.7			476	98058.4	77871.5	70027.8	69808.4	72924.2	72297.8			476	102907	80397.6	73788	70056.5	76377.1	76238.6			476	116344	86439.1	80285.5	79330	96648.9	79864	81262.7			476	119614	83571.9	77688.2	79024.9	79926.8
					477	101223	80393.2	80126.9	72548.4	70110.6	71969.6			477	95979.3	76716.3	69355.2	68928.8	72276.1	71145.9			477	100533	78766	72518.5	69800.1	75503.5	74873.6			477	113543	84993.2	79558	78439.7	95645.5	78960.8	80373.9			477	116690	82466.3	76647.5	77770	79155.7
					478	99456.4	79138.7	78984.9	71438.2	68925.6	71481.6			478	94082.8	75888	68249.7	68029.6	71046	70636.6			478	98408.4	77824.9	71882.7	68625.8	74610.2	74517.2			478	111176	84342	78457.7	77744.9	94506.3	78234	79800.7			478	114630	80997.4	76238.6	77494.1	78117.2
					479	96905.8	78177.9	77604.3	70637.5	68231.4	70060.5			479	91974.3	74615.7	67143.5	67427	70146.6	69631.4			479	96527.9	77015.5	70805.7	67977.5	73346.1	73165.3			479	109151	83225	77781.8	77228.8	93310.5	77046.4	78279.2			479	112883	79707.1	74890.2	76189.4	76822.9
					480	94645.6	76685.4	76145.7	69614.4	67127.9	69344.2			480	90319.8	73282.7	66799.9	66362.9	68957.6	68632.9			480	94283.3	75692.4	70196.2	67056.2	72484.7	72301.9			480	106488	82015.5	76352.4	76097	92079.3	76381	77322.4			480	110071	78610.9	74259.6	75471.5	76274.1
					481	92938.5	75249	75143.8	68495.5	66569.7	68590.4			481	88587.2	72227.8	65810.4	65720.3	68308.4	67786.2			481	92653.2	74819	69090	66557.2	71619.1	71442			481	104125	80705.9	75995.4	75455.7	91371.2	75211.8	76478.2			481	107969	77172.9	73198.1	74498.6	75093.9
					482	91102.1	74087.2	74023.3	67670.9	64985.5	66915.2			482	86544.8	70873	64430	64939.4	66882.8	66842.1			482	90429.8	73188.3	67874.6	65477	70388.9	70409.2			482	102005	78797.6	74642.6	74041.5	89589.9	73972.2	75230.4			482	105437	75714.1	72590.2	73482.1	74458.8
					483	88559.6	72662	72052.4	66215.5	64574.1	65791.6			483	84559	69679.7	63445.2	63677.3	66136.4	65496.2			483	88178.1	71543.3	66766.6	64335.1	68991.2	69069.8			483	99957.7	78109.9	73996	73111.7	88033.7	73220.9	74075.9			483	103075	75051.2	71742	72811.8	73438.1
					484	86208	71610.8	71118.5	65325	63337.9	65110.3			484	82197	68459.8	62525.9	62927	64632.2	64670			484	85941.9	70559.4	65951.9	63757.6	68427.8	67844.3			484	97564.7	77294.2	73165.8	72346.3	86886.6	72073.4	72726.2			484	100782	73588.9	70029.2	71414.6	72361.8
					485	84485.7	70060	70300.8	64151.5	62607.7	64134.8			485	80093.1	67199.8	61715.6	61947.7	64385.6	63333.3			485	84236.1	69241.9	64938.2	62457.2	66922	66976.2			485	95311.9	75859.5	71775.7	71365.5	85415.9	70760	71910.7			485	98347.5	71795.8	69300.4	70083.8	71442.3
					486	82375.4	68832.9	68712.9	63032.1	61179.2	63246.2			486	78992.7	66100	60656.2	60883.1	62808.2	63034.2			486	82155	68154.6	63846.5	62020.5	65836.3	66006.8			486	93773.4	74420.2	70818.6	69921.5	83760.3	70295	70862.3			486	96294.5	71205.1	68332.5	69089.8	70177.3
					487	80561.9	67768.2	67315.1	62378.3	60573.7	61809.2			487	77027.6	65110.3	59831.9	59891.8	62160.8	61295.3			487	80560	67169.8	62804.7	60772.7	64880.1	64665.2			487	90977.4	73305.8	70094.3	69134.8	82517.7	68827.1	69949.8			487	94140.5	69980.8	67384.1	68247.3	68768.4
					488	78656.2	65907.1	65995.2	60968.4	59529	60742.3			488	75263.6	63742.5	58583.3	58923.8	61378.1	60552			488	77979.7	65541.3	61765.6	59622.7	63916.5	63666.7			488	88577.6	72344	68758.8	67874.5	81207.1	68271.4	68771			488	91670.8	68503.5	66474.8	67438.1	67719.6
					489	76970.1	64817.2	64920.2	59927.7	58416.3	59580.2			489	73206.1	62475.3	57957.8	58135.9	60028.9	59353.9			489	76396.9	64421	60593.4	58918.1	62792.4	62682.6			489	86594.2	70648.6	67323.4	67423	79766.2	67328.1	67523.9			489	89147.4	67205.8	65122.8	66517.1	67056.4
					490	74664.7	63813	63099.3	58847.9	57659.6	58581			490	70980.4	61245.3	56920.9	56736.2	58814.5	58524.9			490	74609.3	62952.9	59637	57820.9	61263.1	61243.2			490	84858.4	69614.2	66595.1	65782.5	78388.8	65933.2	66331.7			490	87193.2	65853.7	64270.4	65068.7	65611
					491	72800.5	62372.4	61993.5	57854.9	56031.2	57668.6			491	69721.8	60420.5	56141.2	55932.7	57716.3	57873.5			491	72682.7	61951.7	58451.8	57143.9	60557.8	60498.4			491	82602.6	68145.3	65652.1	64711.5	76940.7	65243.2	64989.9			491	85453.5	64648.8	63397.2	64445.8	64456.8
					492	71002.9	61357.5	61410.3	56782.7	55589.1	56845.6			492	68171.1	59292.9	54844.6	55452.2	56845.6	56626			492	71040.3	60998.5	57971	55998.9	59787.8	59559.4			492	80895.1	66794.5	64808.7	64091.8	76182.8	63743.6	64170.4			492	83736.9	63231.9	62374.1	63021.6	63537.1
					493	69628.2	60233.3	59962.3	55729.2	54643.8	55612.5			493	66722.1	58310.4	53847.2	54466.5	56003.1	55600.1			493	69354.5	59820.9	56823.4	55357.6	58452.5	58634.7			493	78795.2	65753.2	63531.8	62840.2	74525.4	63070.4	63347.3			493	81162.5	62412.6	61497	62225.3	62314.1
					494	68161.6	58870	58702.6	54701.4	53966.8	54714.4			494	64698.3	56893.2	52548.9	53408.4	54644.4	54659			494	67749.3	58482.4	55907	54537	57993.9	57454.7			494	77148.5	64737.4	62433.8	61937.8	73234.1	61456.9	62388.4			494	79555.9	61212.4	60079	60862.2	61440.8
					495	66024.7	57567.3	57336.2	53951.1	53045.8	53799.1			495	63500.2	55842.2	52148.2	52593.1	53905.2	53477.6			495	66100.3	57367.5	54500.4	53272.2	56777.8	56733.7			495	75225.7	63159.7	61399.2	61044.3	72443.4	60837.4	60939.1			495	77452.4	60014.3	59352.5	59633.4	60495.9
					496	64336.4	56640.7	56386.3	52552.1	51786	52894.5			496	61756.8	54676.2	50652.7	51309.5	52977.3	52801.4			496	64552.5	56327	53606.9	52143.8	55172.3	54858.5			496	73044.2	62372.7	60487.7	59680.9	71137.1	59682.8	59956.2			496	75390.1	58616.6	58026.2	59031.4	59321
					497	63089.1	55583.7	55156.2	51271.2	50450.2	51502.5			497	60300.8	53403.5	49922.6	50448.5	51864.1	51968.7			497	62826.1	55171.8	52284.6	51098.6	54278.8	53656.4			497	71375.9	60974.4	59000.9	58324.1	69787.5	58569.7	58976			497	73475.4	57463.6	57324.9	58084.4	57979.4
					498	61235.6	54214.8	54284.2	50701.5	49967.5	50508.6			498	58490.1	52585.4	48771.7	49453.4	50793.2	50494			498	61272.8	54145.8	51614.2	50204.7	53054.2	52853.9			498	69658.6	59622.5	58008.2	57579.4	68382.7	57815.2	57691			498	72182.4	56180.2	56288.6	57159.8	56852.1
					499	59835.5	52975.7	52955.7	49473.4	48907.4	49463.4			499	56879.8	51112.2	47681.8	48519.2	49495.8	49481.4			499	59525.8	53085	50350.4	49604.8	52366.1	52363.7			499	67402.5	58884	56914.3	56081.4	67018.7	56116.6	56309.9			499	69841.7	55215	55181	55751.6	55774.5
					500	58171	51602.5	51487.4	48424.5	47903.6	48421.5			500	55175.2	50017.5	46875.2	47581	48462.8	48189.2			500	58180.6	51570.2	49737.5	48217.7	50904.3	50914.4			500	65650.6	57233.7	55937.2	54819.7	65260	55425.6	55249.3			500	68244.7	53984	53741	54704.3	55000.1
[truncated: 347 more columns]

## Sheet: Figure 5a
Figure 5a
	DOPS, +EPI, Ca titration:		exp 1:	wavelength	0,-Gi	0,+Gi	0.024,-Gi	0.024+Gi	0.081,-Gi	0.081,+Gi	0.270,-Gi	0.270,+Gi	0.900, -Gi	0.900, +Gi	3, -Gi	3 +Gi	10, -Gi	10+Gi			exp 2:	wavelength	0,-Gi	0,+Gi	0.024,-Gi	0.024+Gi	0.081,-Gi	0.081,+Gi	0.270,-Gi	0.270,+Gi	0.900, -Gi	0.900, +Gi	3, -Gi	3 +Gi	10, -Gi	10+Gi		exp 3:	wavelength	0,-Gi	0,+Gi	0.024,-Gi	0.024+Gi	0.081,-Gi	0.081,+Gi	0.270,-Gi	0.270,+Gi	0.900, -Gi	0.900, +Gi
				420	53890.8	55365.4	53738.7	55099.8	54599.1	52856.1	56298.4	50421.9		44548	63192	38007.1	64993.9	39767.9				420	62610.2	60008.7	58814.5	57842	59341.8	56773	61128.3	53297.1	60994.8	47399.4	67415.5	41486	69045.9	40363.7			420	55707	56795.7	57523.6	57121.8	57221.3	56748.3	58649.8	55901.6	59271.1	46811.5
				421	59607.7	60755.9	59265.1	60538.6	59427.5	58091.7	61477.1	55186.1		48649.2	69431.5	41398.8	71531.2	43751.1				421	68267.4	66160.2	64344.3	63384.2	65380.8	62539.1	66957.9	58553.2	67382.8	51912.6	74600.3	45299.3	75967.4	43635			421	61565.7	62484.1	62750.7	62521	62416.9	62155.1	63951.6	60789.3	64700.2	51312.7
				422	63861	64621.8	63394.3	64326.9	63621.6	61977.5	65894.5	58792.2		51608.7	74362.7	43633.6	76397	46155.2				422	72717.4	70354.4	69120.3	67768.5	69581.9	66600.9	71713.5	62360.9	71971	54733.6	80057.9	47535.5	81194.5	46087.7			422	65679.3	66390.1	66418.3	66329.5	66798.7	66247.9	68181.5	64911.8	69480.6	54149.3
				423	66354.4	67548.4	66208.7	67562.8	66458.4	64231.5	69088.9	61119		53247.3	78858	44420.7	80336.6	47272				423	75459	73770.1	72037.6	71299.6	73285.9	69260.3	75165.8	65019.8	75328.4	56854.6	84191.1	48989.6	85291.2	47244.2			423	68453	69311.1	69367.8	69883.4	69583.1	69158	71258.6	67462.1	72861.4	56015.3
				424	68560.6	69442.4	67992.7	69318.5	68574.1	66333.9	71271.8	62417.5		53997.4	80972.9	44714.8	83048.1	47458				424	77784.7	76200.8	73957.2	73393.5	75470.1	71514.2	77580.2	66216	77555.8	58164.3	87479.2	49296.9	88364.1	47115.7			424	70461.2	70981.9	71655.6	71618.2	71818.6	71131	73663.5	68534	75706.7	56883.8
				425	69657.3	70266.9	69079.5	70302.1	69855.3	67286.5	72594	63196.3		54149.8	82849.5	43759.7	84953.1	47084.6				425	79239.3	77725	75845.7	73970.1	76795.8	73138.3	79640.7	67365.5	79918.1	57850.6	90147.6	48907.8	90734.7	46456.8			425	71204.8	72317.9	72601.7	72537.3	73636.6	71577.5	74941.9	70067.5	76802	56830
				426	70244.7	72037.5	70054.4	71378.4	70147.9	67895.1	73643.4	63333.4		53596.5	85268.2	42720.3	86871.5	45703.9				426	80603.6	78931.8	76586.9	75056.3	77992	73232.6	80675.9	67957.8	81536.3	57733.1	92276.4	47869.1	92650.7	45276.1			426	72316.3	73234.1	73247.6	73326.9	74038.6	73001	76467.4	70076.5	77913.3	56551.4
				427	71352.9	72592.1	70806.8	71681.6	71056	68164	74753.6	63524.1		52829.6	87054.9	41685.7	88458.8	44555.4				427	81281.7	79717.7	77539.1	75531	79152.8	74367.6	82019.8	68106.4	82435.1	57324.7	94208.7	46643.4	94016	44025.2			427	73093.9	73863	74248	74250	75199.6	73107.5	77247.7	70150.1	79310.3	56193.7
				428	72573	73336.4	71741.8	73240.6	72511.2	69014.5	76306.5	64016.3		52957.3	88953.6	40653.3	90114.9	43569.1				428	82820.7	81133.4	78705.9	76897.2	80841.9	75066.5	83760.9	68924.1	84199.1	57311.2	95919.6	45954	96342.5	42914.9			428	73768.1	74904.2	75207.5	74946.4	76376.4	74076	78588.3	70864.7	80648.1	56179.5
				429	73863.8	74934.2	73726.6	74604.7	74322.3	70547	77648.1	64793		53520.7	91506	40666.1	92487.1	43790.1				429	84133.7	82921.5	80910.1	77983.4	82236.6	76443.9	85503.5	69839.9	86331.6	58149.7	99003.1	45559.6	98837.1	42675			429	75972.4	76251.3	77187.9	76929.4	78426.6	75334.4	80302	71614.1	82466.7	56408
				430	76756.6	77372.4	76094	76937	76626	72175.1	80918	66874.5		54601.1	94388.3	40807.6	95142.1	43973				430	86892.8	85242.3	83184.9	80732.2	85308.7	78855.1	88704	71822.1	89450.5	58892.5	102465	46177.2	102007	42757.4			430	78276.9	78467.8	79352.9	78800.4	80759.4	77184.8	83346.9	73232.3	85072.8	57880.4
				431	79554	80432.8	78962.7	80087.4	79231.5	74718.8	83876.5	68871.9		56304.5	98139.5	41787.3	98071.9	44979.2				431	90319.8	88243.4	86205.9	83398.6	88489.4	81366	91590.8	74390.7	92811.2	60745.5	106195	47493.6	105515	43629.4			431	81129.7	81260.1	82393.5	81629.1	83667.3	80412.2	86247.8	75614.1	88419.5	59208.7
				432	83239.7	83953.5	82534.4	82775.9	82939.2	77821.3	87308.7	71699.6		58768.6	101996	43550.2	102051	46469.7				432	93820.6	92459.5	90411.2	86918.7	92004.8	84748.4	95845.1	77691.3	96543.1	63133.3	110471	49373.1	108864	45392.6			432	84630.2	84540.2	85724.8	85036.1	87657.3	83459.7	89743.7	78850.8	92269.6	61796.5
				433	86591.3	87152.6	85994.1	86280.2	86238.8	81553.3	90814.1	74913.7		61191.7	105989	45161	105130	48266.9				433	97691.1	96116.5	93962.7	90628.9	96434.7	88283.1	99690.2	80312	100531	66174.1	114820	51357.6	112755	47124.7			433	88056.6	88011.4	88904.6	88668.2	91606.2	86781.2	93427.4	82468.6	95778.7	63983.1
				434	90727.8	90778.6	90330.3	90605.1	90137.5	84690.6	94979.8	77991.5		63675.9	109948	47578.8	108806	50642.6				434	101891	100226	98508.4	94630	100756	92729.2	104347	84041.3	104921	68874.1	119061	53971.8	116784	49311.5			434	91987.1	91665.1	93096.8	91904.4	95634.3	90124.4	97606.3	85833	99912.7	66941.4
				435	93979.5	94829	93839.2	93970.9	93396.2	88035.1	98665.3	80961.5		66715.3	113440	49377.1	112607	53105.9				435	105663	103660	101878	98184.8	104335	95468.5	107553	87639	108453	71899.9	123190	56097.4	120273	51747.1			435	95713.8	95105	96649.4	95959	99118.5	93620.7	101385	88721.5	103750	69773.5
				436	97978.9	98354.5	97223.9	97760.4	97601.6	91061.7	102281	84488.9		69450	117551	52222.6	115683	55088.1				436	109783	107868	105613	101995	108855	99344.6	112144	90537.4	112700	74749.3	127678	59316.2	123617	54237.7			436	99135.1	98970.2	100107	99236.6	103084	97288	105557	92893.6	107441	73271.8
				437	102007	101342	101466	101132	101000	94870	106021	87394.5		72416.3	120663	54506.3	118345	58200.3				437	113359	111226	109385	104859	111975	102700	115982	94097.3	116013	77723	130916	62045.4	127261	56249.7			437	102932	101777	103721	102784	106941	100503	108909	96081.9	111229	76340.7
				438	105229	104988	104739	104107	104934	97529.9	109247	90581.3		75432.4	124097	57263.9	121484	60550.4				438	117939	115326	113621	109122	115861	106301	119981	97361.6	119861	80768	135145	64831.8	130274	58659.3			438	106708	105354	106972	106109	111233	104004	112527	99527.8	114412	78844.5
				439	107835	107903	108057	107342	107463	100843	112296	93618		77806.9	126895	59397.5	123710	62578.2				439	120923	118542	116468	112022	119136	109449	122996	100326	122918	83187	138118	67529.3	132385	61177			439	109513	108714	110390	109151	113496	107183	115975	102664	117637	81527
				440	111240	111383	111298	110607	111163	103782	115437	96488.2		80709.9	129544	61951.8	126045	65249.9				440	124073	121026	119908	115338	121913	112188	125767	103912	126351	86474.5	141029	70358.9	134600	63684.5			440	113267	111256	113705	112508	116942	109874	118953	105539	120905	84060.6
				441	114708	113830	114097	113190	113814	106546	117867	98996.8		83201.8	131834	64265.6	128041	67653.8				441	126790	124632	122834	117653	125541	114805	129374	106305	129508	89190.4	144065	72658	137111	65830.3			441	115631	114025	116209	115829	119843	112243	121981	108809	123717	87250.8
				442	117620	116816	116542	115720	116281	109025	121164	101864		85896.4	134967	66738.5	129443	69922.1				442	130301	128306	126086	120766	128494	117639	132636	109285	132409	91536.2	146608	75368	138800	68531.5			442	118472	117379	119193	117940	123950	115636	124759	111951	126132	89767.7
				443	120309	119489	120026	119113	119105	111557	123291	104270		88323.6	136903	69380.5	131415	72287.9				443	133006	130973	128815	123760	131569	120557	135286	111768	134523	94423.5	148843	78212.6	140885	71273			443	121315	119679	121583	120650	126516	118550	127499	114780	128812	92483.1
				444	123179	121851	123097	121510	121420	113536	126272	106571		90683.1	138769	71279.7	133126	74454.2				444	136212	133586	131573	126410	134717	123306	137684	114997	137661	97223	151225	81104.7	141864	73282.2			444	123879	122304	124267	124107	128980	121017	130063	117185	130866	94939.4
				445	125195	124574	124986	123434	123526	116220	128176	109435		93137	140653	73909.8	133707	76772.6				445	138019	135843	133583	128842	136745	125049	139480	116772	139309	99558.1	152967	83377.3	143675	75632.4			445	125354	124189	126386	125940	131365	123001	132368	119727	133250	97282.1
				446	127613	126426	127488	126255	125577	118235	129644	111171		95271.7	142237	75979.7	135035	78829.7				446	140583	137984	135485	131012	138681	127350	141663	118745	141262	101796	154903	86169.1	145025	77996.1			446	128159	126664	128294	127946	133444	125604	134118	121481	134943	99729.1
				447	129487	128524	129396	128352	127733	120278	131822	112922		97955.3	143395	78494.2	135679	81343.3				447	142450	140001	137715	133416	140677	129681	143499	121407	142204	104273	156196	88828.1	145079	80578			447	129965	128088	130243	129670	136346	127539	136026	124158	136557	101780
				448	131590	130227	130897	129293	128839	121710	133386	114639		99881.6	143645	80336.8	135955	82972.9				448	144313	141897	139137	134279	142278	131667	145027	123415	144114	106225	157592	91060.7	146133	82548.9			448	131320	130195	132100	131938	137521	129323	137874	125727	137723	104340
				449	132609	131478	132619	131767	130351	123438	134859	116648		101606	144481	82513.6	136093	85371.2				449	145266	143594	141147	136437	144276	133511	146342	124969	145052	107916	158099	93490.9	146662	84697.5			449	133664	131554	133493	133561	139464	130624	139187	127616	139020	105580
				450	133893	133158	133813	132534	131798	124500	135251	117549		103488	145178	84637.1	136641	86886.3				450	146675	144891	142218	137907	144990	134065	147666	126393	146601	110019	158807	95278.7	146565	86494.7			450	134477	133171	134269	134399	140534	132207	139780	129254	140568	107334
				451	135078	134645	135512	133715	132863	125929	136942	119605		105153	145862	86764.6	136854	88764.6				451	147783	146151	143696	139499	146122	136282	148715	128131	147675	111552	160055	97969.1	147248	88495.2			451	136165	134005	135488	136560	141983	133780	141380	130766	140997	108964
				452	136873	135128	136569	135370	134156	126905	137799	120609		106349	146483	88229.1	137354	90171.9				452	149461	147517	145066	140166	147528	137320	149911	129161	148306	113349	160885	99607.2	146986	90713.8			452	136822	135260	136890	137391	142816	134716	141792	132417	142230	110656
				453	137653	136592	137435	136229	135148	128514	138602	122220		108381	146947	89955.8	136742	92093.6				453	150422	148869	145651	141631	148269	138268	150468	130859	148982	114681	161016	101648	147377	92149.5			453	137757	136080	137997	138426	143943	135862	143292	133618	142531	112854
				454	138557	137403	138696	137084	135870	129530	139225	123325		109243	146913	91837.2	136599	93884.8				454	150809	149287	146446	142815	148874	139861	151230	132350	149269	115743	160430	103222	147419	94012.3			454	138323	137266	138463	139582	144693	136733	144112	134932	143349	113561
				455	138869	137787	139425	137877	136226	130378	139110	124040		110976	147206	93015.1	136204	94929.8				455	151439	150329	147321	143019	149419	140434	151685	132966	149874	117188	161059	104887	147249	95356.1			455	138989	137877	138566	140010	145397	137511	144439	135477	143425	115136
				456	139691	138852	140513	138506	136992	131245	139677	125204		111627	146749	94172.3	136299	96777.4				456	151726	150779	147906	144180	149858	140663	152203	134590	150596	118672	161486	106895	146627	97372.4			456	139782	139359	139797	141295	146238	138723	144982	136843	144172	115900
				457	140374	139787	140198	139254	137164	131976	140158	125042		113034	147118	95265	136237	98024.3				457	152258	151592	148386	145174	150507	141483	152916	134925	150719	119851	161245	108783	146726	98829.2			457	140197	139173	139329	140823	146469	139077	145448	137474	144675	117140
				458	140581	139186	140693	139975	137748	131578	140274	126250		113623	146782	96960	135200	99272.3				458	152108	151666	148116	145257	150380	141775	152468	135469	150373	119909	160967	109940	145894	100272			458	139676	139632	140185	141612	146196	139147	145541	137926	143794	118331
				459	139990	139636	140544	139520	137173	131544	139727	125962		114243	145889	97679.8	134647	99745.9				459	152782	151896	147903	145102	150179	142328	152490	135358	150175	121165	160587	110474	145075	100951			459	139854	139288	139893	141628	146247	139258	145164	138033	143805	118407
				460	140188	139572	140399	139754	136834	132216	139287	126401		115017	145504	98680.1	133388	100492				460	152357	151129	147210	146245	149757	141597	151862	136066	149313	121416	159976	111232	144071	101795			460	139775	138846	139824	141921	145942	139062	144547	138292	143415	118702
				461	139324	139419	140479	138869	136918	131534	139187	126872		114953	143929	99426.1	133035	101205				461	151860	151247	147543	145309	149362	141888	151267	135802	148803	121985	159064	112313	143879	102800			461	139485	139400	139251	141963	146233	139795	144389	138528	143244	119077
				462	139341	138885	140076	139201	136418	131914	138392	126817		115478	144021	99616.8	132243	101853				462	151737	150903	147142	145037	149272	141516	150957	136142	148775	122095	158508	113873	142598	103273			462	138965	138512	139429	141658	145751	138634	143704	138506	142859	119646
				463	139560	138829	138999	139007	136220	131403	138632	126974		116239	143543	100613	131537	102355				463	151069	151101	147201	145372	149561	141952	150437	136115	148208	122546	158142	114127	142381	104089			463	138828	138778	138752	141296	145223	138940	144153	138150	141839	120098
				464	138586	138436	139943	138498	136161	131177	137605	126483		116523	142860	100777	130506	102951				464	150912	151116	146044	144474	148228	141608	149715	136115	147557	122769	157198	114506	141191	104424			464	138323	138467	138870	141162	144521	138861	143132	138600	141585	119905
				465	138355	137678	138980	138647	135474	130575	137724	126357		116000	141581	101108	129246	102861				465	149677	150439	146044	144115	148150	141356	149135	135491	146969	122977	155812	115267	139817	104980			465	137884	138059	137797	140671	143953	138452	142668	138457	141031	119595
				466	137554	137046	137992	137255	134465	130247	136517	125567		115788	140009	101524	127778	103375				466	149359	148936	144764	143371	146763	140274	148612	135275	145308	122610	154654	114992	138586	104931			466	136778	137180	137142	140211	143796	137009	141330	137553	140493	119336
				467	136249	136194	137257	136675	133290	129616	134785	124628		114867	139540	100787	126537	103095				467	147899	147912	143876	142197	146249	139090	147027	133774	144211	121989	153521	114738	136464	104448			467	135723	136145	136261	139051	142045	136494	140526	136190	138285	119116
				468	134967	135356	135868	135020	132393	128107	133700	123981		114663	137609	100906	124838	102477				468	146666	146661	143074	141439	145576	138383	145811	133079	143438	121374	152275	114495	135942	104805			468	134436	134740	134890	137857	140917	135283	139333	135628	137106	118428
				469	133730	134355	134806	134260	130749	127736	133095	123497		113852	136258	100412	123279	102031				469	145866	146128	141284	140353	143132	137187	144335	132509	141952	120535	150768	114641	133998	104213			469	133333	133903	133589	136867	139906	133985	138265	134537	136060	117873
				470	132217	132887	133047	133502	129730	125869	131188	122306		113286	133710	100220	121778	101695				470	143422	144029	139878	138464	141714	135881	142901	131981	140465	119837	148968	113935	132525	103595			470	132285	132994	132703	136177	138676	133313	136491	133629	134573	117117
				471	131483	130832	132342	131470	128508	125054	130017	121074		112019	132695	99487	119854	101024				471	142343	143155	138330	136964	140436	134621	141343	130400	138679	119016	147258	113276	130481	103806			471	130706	131052	131198	134698	137614	131722	135092	132294	132261	116141
				472	129447	129709	130865	130150	126768	123692	127958	119632		111149	130746	98479.6	118640	100019				472	140899	141318	136781	136271	139037	133529	139946	129046	137284	118240	145228	112928	128518	102558			472	128930	130033	129629	133289	135410	130183	133226	130854	131525	115070
				473	128303	128495	129212	128494	125392	121556	126943	118443		110405	128863	97703.4	116567	99465.3				473	139067	139382	134714	134748	137322	131324	137972	127817	135441	116751	143202	112125	126472	102272			473	127777	128528	127532	132149	134239	128415	131779	129466	129500	114222
				474	126481	126206	127929	126520	123984	120697	124678	117469		108843	126498	97645	114142	98865.6				474	137464	138167	133058	132698	135448	129870	136164	126139	133176	115757	141228	111076	124582	101654			474	126083	127020	126533	129724	132181	127364	130006	127486	128315	112342
				475	124858	125005	126472	126135	121750	119542	123053	116027		108042	125033	96721	112609	97947.3				475	134928	136180	131626	130721	133390	128551	134175	124488	131615	114437	138858	110246	122308	100387			475	124584	125185	124604	128218	130605	125396	128179	126477	125874	111458
				476	123226	123217	124089	123426	120107	117285	121183	114105		106799	122569	95704.2	110729	97088.6				476	133366	134505	129904	129560	131456	126352	132467	123550	129643	113502	137326	109823	120732	99966.6			476	122268	123024	122632	126887	128931	123857	126107	125056	124423	110619
				477	121479	121090	122735	121712	118328	115973	119504	112485		105940	120382	94364.9	108543	96080.6				477	131221	132220	127854	127739	129937	124562	130579	121797	127959	111863	135092	107870	118506	98542.1			477	120848	121004	121255	124428	126391	122610	124694	122583	123320	108794
				478	119938	119118	120478	120043	116430	113789	117753	110803		104023	118163	93105.8	106577	94646.1				478	129853	129918	125874	125925	127521	123107	128746	119829	125608	110478	132605	106958	116286	97792.3			478	118956	119518	119442	123468	124415	120650	122359	121510	120481	107571
				479	118045	117325	118633	118251	114833	112333	115520	109087		102546	116236	91967.9	104469	93335.2				479	127278	128643	123641	123855	125614	121542	126566	117694	123379	108968	129943	106197	113724	96705.4			479	116567	117589	117487	121173	122477	118335	120166	119573	118510	106246
				480	115653	115631	116313	116011	112520	110055	113255	107700		101067	114377	90935.6	102417	92150.5				480	125251	125343	122010	121867	123236	119122	124264	115902	120437	107291	128014	105075	111302	95607.7			480	114392	115706	115240	118648	120198	116843	118736	117730	115887	104418
				481	113829	113284	114520	114358	111380	108581	111706	106136		99898.3	111981	89825	100279	91224.3				481	123209	124173	119237	120184	121635	117049	121648	114140	119360	106229	125862	103003	109309	94665.1			481	113224	114200	113708	117470	118443	114764	116126	116059	114223	103363
				482	111750	111763	112872	112472	109325	106888	109158	104637		98262.3	109959	88292.2	98701.5	90138.4				482	120938	122045	117486	118336	119240	115661	120015	112614	116869	104443	123746	102248	107793	92969.7			482	111131	112106	111925	115880	116829	112965	114423	114308	111868	101360
				483	109971	109790	110400	110427	107050	105150	107197	102829		97228.9	107802	87480.5	96455.6	88706.4				483	119124	120141	115842	115912	117540	113596	117985	110525	114467	103065	120918	100993	105181	91740.3			483	108934	110136	109948	113658	114904	110859	112482	112196	109479	100220
				484	107650	107393	108780	108438	105223	102936	105658	101286		95370.5	105465	86389.7	94600.8	87736.5				484	116474	117838	113965	113902	115644	111314	115206	109547	112960	101166	118724	99708.8	103189	91203.6			484	106771	107657	107861	111703	112334	108868	110236	110203	108007	98444.4
				485	106323	105757	106918	106475	103421	101148	103216	99046		94184.2	103489	84759.1	92153.8	86011.5				485	114467	115800	111573	112352	112870	109771	113869	107583	110634	99473	116598	98359.5	100986	89668.4			485	105551	105956	105528	109455	110506	106690	107700	107730	105585	96419.7
				486	104258	103568	104863	104806	101365	98764	101674	97649.5		92075.8	101409	83491.6	90366.3	85092.8				486	112776	113657	109593	109889	110860	107673	111149	105088	108807	98562.9	114253	97316.1	99010	88958.2			486	103362	104169	103973	107343	108313	105149	106274	106481	103992	95384.4
				487	101672	102016	102604	102845	99762	97404.2	99386.5	95203.5		91254.3	98932	82307	88531.6	83912.7				487	110406	111529	107291	107462	108954	105598	109639	103758	106298	96620.6	112057	95799.4	97129.8	86935.9			487	101237	102373	101974	105901	106274	103179	104463	104546	102227	93590
				488	99762.5	100241	100611	101377	97335.8	95870.3	97588.7	93742.5		89425.2	97251	81194.7	86204	82606.4				488	107614	109198	105287	105925	106802	103837	106761	101522	104251	95176.7	110352	94120	95014.9	86055.1			488	99180.1	100172	100287	104104	104060	101105	102223	102561	100029	92433.2
				489	98207.9	97803.9	99442.8	98555.5	95354.3	94387.2	95429.4	92428		87659.2	95279.7	80385.3	85032.9	80829.7				489	105743	107633	103302	104213	104845	102139	105054	100183	101943	93519.7	107622	93289.3	92583.6	84802.4			489	97283.5	98299.3	98284.9	102393	102605	99490.4	100236	100776	97664	89970.4
				490	95883.1	96051.4	97314.9	96626.2	93784.3	92419.1	93946	90305.7		86241.9	92755.8	78702	82560.4	79747.2				490	104008	105289	101413	102204	103054	99853.4	102332	98383.8	100474	91636.1	105670	91923.1	90722	83438.4			490	95700.4	96171.5	96241.9	99883.3	100120	96826.1	98351	98906.2	95849.5	88747.7
				491	94247.1	94557.9	95109.5	95189.8	91939.3	90900.3	91745	89189.2		84684.4	90784	77413.4	81067	78448.5				491	101620	102935	99794.8	100614	100967	97950.6	100655	96083.6	97990	90049.4	103318	90210.8	89103.2	82346.4			491	93285.4	94386.8	94886.9	98176.8	98040.4	95929.3	96092.4	97323.6	93872.2	87658.2
				492	92464.8	92564.8	93572.7	93512.4	90038.5	88902.5	90088.2	87671.4		83368.1	89128.5	76187.3	79369.5	77256.5				492	99956.6	101185	98130.1	98456.6	98814.4	96373.6	99191.2	94602.2	96136.1	88220.9	101179	89335.4	87218.5	81257.3			492	92123.9	92565.2	92612.8	96888.6	96755.7	94062.1	94546.2	95310.3	92125.4	86399.9
				493	90330	90960.4	91103.7	91970.1	88192.8	87094.7	88500.8	85447.9		81613.5	87242	75016.8	77747.2	76111.5				493	97980.9	99167	95985.4	96791.2	96932.2	94072.4	96351.9	93099.4	94240.5	87344.1	99214.5	88014.9	85532.3	79823.7			493	89748.9	90919.5	91015.4	94790.6	94947.9	92061.8	92862.2	93984.9	90227.3	84519.4
				494	88601.9	89030.5	89535.5	89560	86445.5	85222.4	86492.3	84040.4		79997	84988.2	73767.9	75463.5	74944.2				494	95555.1	97578.9	93994.7	94144	94591.5	92978	94791.9	91520.3	92911.9	85653.5	97647.6	86336.2	83754.5	78615.9			494	88001.2	89637.2	89379.3	93165	92491.5	90524.4	90473.3	92003.2	88345.4	82568.1
				495	87027.4	87220.7	87491.6	88331.1	85049.8	83892.4	84716.8	82226.4		79073.7	83120.5	72358.6	74055.1	73646.4				495	93904.1	95365.8	92031.6	93191.1	92971.5	90834	93041.2	89899.9	90407	84026.4	95212.7	85139	81472	77366.9			495	86289.1	87340.2	87756.9	91206.8	90920.7	88464.9	88916	90225.4	86272.1	81128
				496	84948.3	85429.5	85939.9	85767.8	82812.6	81820.2	82702.9	80791.8		77544.5	82141.2	71037.7	72309.6	72521.4				496	91683.3	93658.3	89818.5	90910.6	90944	89457	91220.4	87734.1	88316.9	82377.6	93478	83810.4	79729.6	75859.4			496	84577.3	85849	85454.6	89059.1	89057.1	86813	86993.1	88316	84275.5	79674.7
				497	83590.4	83421.2	84116.9	84219.8	81252.8	79954.5	80644.4	79232.9		75619.1	79426.1	69537	70755.8	70901.4				497	90167.2	91854.2	88179.2	88923	88919.6	86975	89013.9	86478.6	86676	80815.4	91810.8	82478.9	77962.6	74631.1			497	82188.9	83862	84229.3	87604.3	87076.1	84722.5	84873.2	86625.2	82638.5	77781.2
				498	81537.4	81646	82902.3	82277.7	79377	78547.8	79151.3	77650.1		74446.3	77728.9	68652.2	69423.6	69538.8				498	88190.5	89708.4	86467.9	87365.5	87569.8	85571.6	87285.9	84054.8	84989.4	79421.2	89900.4	81120	76255.5	73824.9			498	80982.1	82056	82307.3	86381.7	85015.3	83086.3	83555.4	85047.2	81141.3	76907.4
				499	79479.7	79933.3	80037.3	81046.7	77492.9	76926.9	77424.4	75908.3		72879.9	76175.5	67507.9	67543.9	68483.1				499	85737.8	87642.6	84163.5	85103.3	85576	83568.8	85304.5	82815.1	83112.4	78027.7	87793.8	79738.7	74893.8	72159.5			499	78999.1	80478.4	80185.6	84562.2	83147.7	81465.6	81412.8	83013.4	79437.8	74743.6
				500	77760.7	78129.5	79003.6	78367.9	75773.5	75410.5	75626.5	74543.4		71306.7	74011.9	66081.6	65770.5	66707.4				500	83740.2	86056.6	82289.6	83497.7	83435.9	81713.1	83202	81364.4	81096.4	76487.2	85871.3	77982.9	72745.3	71065.9			500	77005.9	78519.2	78729.2	82474.9	80839.5	79730.7	79311.2	80681.5	77189.4	73227
[truncated: 248 more columns]

[truncated: 11 more sheets: Figure 5b, Figure 5c, Figure 5d, Fig. S1a, Fig. S1b, Fig. S1c, Fig. S2a, Fig. S2b, Fig. S3, Fig. S4, Fig. S6]
